# Supplementary material for: Gene Expression Profiles in Rice Developing Ovules Provided Evidence for the Role of Sporophytic Tissue in Female Gametophyte Development
Source: PLoS One. 2015 Oct 27;10(10):e0141613. doi: 10.1371/journal.pone.0141613 (PMC4624635; doi:10.1371/journal.pone.0141613)
Supplement: S1 Table — The KEGG functional class, number, RPKM of four stages and expression type were all presented in the table. (XLS) [file pone.0141613.s004.xls]

## Sheet: Sheet1
S1 Table An overview of all DEGs between ovule developmental stages (OVR1-vs-OVR2, OVR2-vs-OVR3, OVR3-vs-OVR4) assigned to 125 KEGG pathways. The KEGG functional class, number, RPKM of four stages and expression type were all presented in the table.
pathway name	number	Number of OVR1-vs-OVR2	Number of OVR2-vs-OVR3	Number of OVR3-vs-OVR4	RPKM of OVR1	RPKM of OVR2	RPKM of OVR3	RPKM of OVR4	Expression pattern
ABC transporters	45	34	2	20	596.676	518.38	548.622	476.5	6
Alanine, aspartate and glutamate metabolism	15	11	2	8	322.653	322.419	288.811	432.553	7
alpha-Linolenic acid metabolism	20	11	0	9	284.002	204.042	190.586	283.741	7
Amino sugar and nucleotide sugar metabolism	54	44	2	30	1591.29	910.003	952.83	1466.63	5
Aminoacyl-tRNA biosynthesis	6	4	0	4	73.1525	127.464	118.265	85.8695	4
Anthocyanin biosynthesis	3	3	0	1	12.6891	13.0621	18.3668	37.4389	1
Arachidonic acid metabolism	8	4	0	4	545.12	400.347	374.147	852.497	7
Arginine and proline metabolism	23	19	0	6	759.914	718.58	650.434	636.873	8
Ascorbate and aldarate metabolism	21	18	2	3	669.936	673.953	673.113	831.882	3
Basal transcription factors	5	4	0	1	65.2075	113.31	102.557	71.7492	4
Base excision repair	8	7	0	2	592.262	234.216	319.838	389.208	5
Benzoxazinoid biosynthesis	3	3	0	0	3.50464	3.1894	1.21999	1.03741	8
beta-Alanine metabolism	13	11	1	5	280.222	207.576	194.714	324.89	7
Biosynthesis of secondary metabolites	329	251	11	143	5615.52	4921.53	4647.32	6210.26	7
Biosynthesis of unsaturated fatty acids	10	7	0	4	247.486	388.239	320.273	321.461	3
Brassinosteroid biosynthesis	14	11	0	6	103.266	114.658	104.61	120.172	3
Butanoate metabolism	11	8	1	7	214.424	58.3129	57.0439	194.666	7
Caffeine metabolism	1	1	0	0	30.3821	70.2813	58.2355	42.3776	4
Carbon fixation in photosynthetic organisms	14	13	2	7	345.51	230.826	233.805	356.409	5
Carotenoid biosynthesis	34	24	1	17	51.6061	35.7027	33.8775	48.3016	7
Circadian rhythm - mammal	3	2	0	1	4.1203	14.5592	11.7287	9.93348	4
Circadian rhythm - plant	34	22	1	21	332.794	266.978	307.397	111.044	6
Citrate cycle (TCA cycle)	4	3	0	2	30.6843	87.2817	77.7581	68.6148	4
Cutin, suberine and wax biosynthesis	27	23	1	9	709.968	412.776	380.154	426.41	7
Cyanoamino acid metabolism	18	14	1	5	332.69	563.796	477.454	413.393	4
Cysteine and methionine metabolism	22	18	2	7	394.758	462.758	428.186	427.258	4
Diterpenoid biosynthesis	10	6	0	7	138.377	154.849	130.004	244.529	3
DNA replication	10	7	1	4	449.78	313.114	359.338	411.34	5
Endocytosis	20	16	0	6	2652.72	5878.67	4588.85	4535.3	4
Ether lipid metabolism	2	2	0	2	4.26762	6.44838	7.08593	16.2665	1
Fatty acid biosynthesis	6	4	0	2	244.601	332.741	268.646	218.129	4
Fatty acid elongation	13	12	1	3	238.251	105.605	110.975	171.993	5
Fatty acid metabolism	16	12	0	5	123.108	208.516	184.454	197.659	3
Flavone and flavonol biosynthesis	10	7	0	5	14.6387	19.2908	12.8935	31.4335	3
Flavonoid biosynthesis	30	26	0	12	291.967	204.812	227.731	391.958	5
Folate biosynthesis	6	5	0	2	24.0307	43.2914	33.8512	26.9209	4
Fructose and mannose metabolism	15	13	2	3	171.933	125.377	129.936	176.22	5
Galactose metabolism	24	19	1	12	334.118	291.272	262.124	432.53	7
Glucosinolate biosynthesis	2	2	0	0	7.78914	32.0956	30.4532	22.8413	4
Glutathione metabolism	17	13	0	7	986.318	303.958	341.063	574.085	5
Glycerolipid metabolism	23	16	1	12	429.696	397.755	305.143	426.836	7
Glycerophospholipid metabolism	32	19	0	17	519.866	311.897	297.36	498.822	7
Glycine, serine and threonine metabolism	7	6	0	0	161.619	259.438	197.254	177.621	4
Glycolysis / Gluconeogenesis	36	25	1	14	456.357	595.353	618.784	876.437	1
Glycosaminoglycan degradation	5	4	0	1	63.0458	43.2335	32.9579	24.5333	8
Glycosphingolipid biosynthesis - ganglio series	3	3	0	0	34.5082	30.8365	19.9964	16.3559	8
Glycosphingolipid biosynthesis - globo series	4	2	1	3	37.6196	36.6979	31.0125	29.8223	8
Glycosylphosphatidylinositol(GPI)-anchor biosynthesis	26	19	0	13	559.673	205.57	221.046	359.325	5
Glyoxylate and dicarboxylate metabolism	16	13	0	6	355.806	803.06	675.372	554.755	4
Histidine metabolism	5	5	0	0	64.1277	69.0296	73.92	84.9319	1
Homologous recombination	10	7	1	4	250.522	197.634	258.346	189.788	6
Indole alkaloid biosynthesis	4	4	0	0	61.6336	145.256	109.212	109.603	3
Inositol phosphate metabolism	20	16	2	6	338.453	246.55	253.229	235.902	6
Isoflavonoid biosynthesis	9	6	0	5	56.1445	45.4525	47.1062	97.494	5
Isoquinoline alkaloid biosynthesis	4	3	0	1	17.9745	24.5596	23.9177	12.0571	4
Limonene and pinene degradation	17	12	0	9	163.974	143.192	141.116	233.636	7
Linoleic acid metabolism	6	6	0	3	100.011	23.0021	27.1907	45.1482	5
Lipoic acid metabolism	1	1	0	0	7.91931	19.9433	17.531	14.5993	4
Lysine biosynthesis	1	1	0	0	2.03033	9.92702	7.1473	4.70376	4
Lysine degradation	7	7	0	0	94.3849	91.3343	99.2189	104.948	5
Metabolic pathways	531	409	22	250	10964.1	8018.61	7809.4	10934.8	7
Mismatch repair	7	5	1	3	414.274	292.512	335.79	394.114	5
Monoterpenoid biosynthesis	2	2	0	0	4.02006	10.7486	7.08222	5.31625	4
mRNA surveillance pathway	16	10	0	7	215.726	184.992	173.237	105.798	8
Natural killer cell mediated cytotoxicity	7	7	0	2	532.52	249.892	236.045	299.375	7
N-Glycan biosynthesis	4	2	0	3	440.696	195.925	198.013	403.81	5
Nicotinate and nicotinamide metabolism	2	2	0	1	77.5505	8.30715	12.2416	36.3123	5
Nitrogen metabolism	8	6	1	4	198.02	311.9	266.665	334.975	3
Non-homologous end-joining	1	0	0	0	107.465	132.652	166.558	81.7816	2
Nucleotide excision repair	13	11	1	4	497.5	416.536	449.613	477.865	5
One carbon pool by folate	1	1	0	1	4.34709	5.70688	5.4485	16.212	3
Other glycan degradation	20	18	0	6	400.554	428.804	414.449	345.638	4
Other types of O-glycan biosynthesis	3	3	0	0	29.5942	50.2242	45.0984	60.6896	3
Oxidative phosphorylation	28	20	1	14	508.324	1061.58	875.358	769.3	4
Pantothenate and CoA biosynthesis	5	5	0	0	174.425	493.812	348.814	307.222	4
Pentose and glucuronate interconversions	33	24	6	10	299.685	270.146	290.598	317.247	5
Pentose phosphate pathway	10	9	1	4	293.087	236.41	216.727	326.386	7
Peroxisome	19	13	0	11	355.025	618.286	539.253	374.091	4
Phagosome	16	15	1	10	907.742	429.31	503.173	1133.99	5
Phenylalanine metabolism	39	32	1	15	592.459	253.776	300.272	676.833	5
Phenylalanine, tyrosine and tryptophan biosynthesis	11	9	0	2	248.817	170.623	176.85	180.443	5
Phenylpropanoid biosynthesis	60	48	1	24	896.386	551.681	594.816	1035.13	5
Phosphatidylinositol signaling system	30	23	1	14	834.496	337.459	339.913	639.838	5
Photosynthesis	12	4	0	8	303.351	120.377	139.701	247.521	5
Photosynthesis - antenna proteins	3	3	0	1	9.7787	12.3864	14.3757	6.96973	2
Plant hormone signal transduction	224	172	15	107	6548.68	3103.29	3632.84	6064.45	5
Plant-pathogen interaction	281	231	12	131	7773.79	3495.02	3476.53	5707.66	7
Porphyrin and chlorophyll metabolism	13	7	0	6	78.5332	127.018	115.562	79.2524	4
Propanoate metabolism	9	9	0	0	185.843	209.901	188.48	185.643	4
Proteasome	2	1	0	2	10.7528	5.89906	7.30189	6.90613	6
Protein export	14	9	0	8	470.807	288.941	306.545	524.469	5
Protein processing in endoplasmic reticulum	66	53	2	30	5583.66	9504.15	7341.12	7645.14	3
Purine metabolism	61	41	2	26	1248.25	893.095	933.658	1162.07	5
Pyrimidine metabolism	55	39	3	25	1314.92	696.529	795.031	1141.12	5
Pyruvate metabolism	21	19	0	7	465.157	343.844	340.806	469.079	7
Regulation of autophagy	21	16	1	9	622.696	604.048	526.995	627.116	7
Riboflavin metabolism	9	5	0	4	496.258	469.812	427.94	791.615	7
Ribosome	35	25	0	15	3087.78	6003.58	5022.16	4668.89	4
Ribosome biogenesis in eukaryotes	29	24	0	5	463.418	964.745	770.767	591.518	4
RNA degradation	17	12	0	7	310.509	369.611	314.801	240.307	4
RNA polymerase	38	25	2	18	827.595	461.425	521.287	602.507	5
RNA transport	43	28	1	20	1761.03	2645.76	2135.88	2141.94	3
Selenocompound metabolism	4	4	0	1	64.4339	18.3449	23.8964	35.3121	5
Sesquiterpenoid and triterpenoid biosynthesis	2	2	0	0	1825.47	2664.11	2159.78	2177.25	3
SNARE interactions in vesicular transport	11	7	1	7	939.764	423.429	498.031	1153.19	5
Sphingolipid metabolism	10	7	1	3	114.496	141.978	107.379	99.5813	4
Spliceosome	41	28	3	19	3398.61	6819.69	5440.81	5053.82	4
Starch and sucrose metabolism	85	65	8	48	2007.35	1320.4	1403.55	2079.26	5
Steroid biosynthesis	6	5	0	2	366.485	378.57	353.918	717.043	3
Stilbenoid, diarylheptanoid and gingerol biosynthesis	28	20	0	14	348.605	232.272	255.752	459.227	5
Sulfur metabolism	9	6	0	4	159.74	173.252	159.45	178.934	3
Sulfur relay system	3	2	0	1	11.8318	20.5408	19.5259	11.5896	4
Synthesis and degradation of ketone bodies	5	4	0	3	47.3289	45.2462	34.2285	59.226	7
Taurine and hypotaurine metabolism	5	2	1	5	159.547	19.7427	26.6842	146.182	5
Terpenoid backbone biosynthesis	16	13	0	6	134.109	146.064	128.916	146.908	3
Thiamine metabolism	3	2	0	1	26.1818	17.0385	13.5088	13.8873	7
Tropane, piperidine and pyridine alkaloid biosynthesis	6	6	0	0	34.2145	54.1848	43.7887	33.0858	4
Tryptophan metabolism	11	10	0	3	132.901	283.789	269.339	245	4
Tyrosine metabolism	12	7	0	5	40.6093	52.1148	44.7356	41.9571	4
Ubiquinone and other terpenoid-quinone biosynthesis	12	7	1	8	197.881	56.0017	52.1895	183.342	7
Ubiquitin mediated proteolysis	45	31	3	21	1462.21	1196.66	1069.51	1157.43	7
Valine, leucine and isoleucine biosynthesis	4	3	0	1	163.203	469.274	327.817	299.906	4
Valine, leucine and isoleucine degradation	13	12	0	3	2.60509	35.2378	29.7882	26.0669	4
Vitamin B6 metabolism	5	3	0	3	97.7845	45.8877	48.9996	67.671	5
Zeatin biosynthesis	27	21	0	11	128.784	184.41	188.664	183.664	2
