# Supplementary material for: Gene Expression Profiles in Rice Developing Ovules Provided Evidence for the Role of Sporophytic Tissue in Female Gametophyte Development
Source: PLoS One. 2015 Oct 27;10(10):e0141613. doi: 10.1371/journal.pone.0141613 (PMC4624635; doi:10.1371/journal.pone.0141613)
Supplement: S2 Table — (XLS) [file pone.0141613.s005.xls]

## Sheet: Sheet1
S2 Table The list of the differentially expressed genes (DEGs) during ovule development (OVR1-vs-OVR2, OVR2-vs-OVR3, OVR3-vs-OVR4).
Gene ID	RPKM of OVR1	RPKM of OVR2	RPKM of OVR3	RPKM of OVR4	Expression pattern
LOC_Os06g13720	2.05915	2.1834	3.72792	9.67402	1
LOC_Os08g43730	5.47753	5.59093	8.98271	18.0675	1
LOC_Os02g30650	18.7242	28.585	28.8091	58.8544	1
LOC_Os02g07480	5.28647	7.11805	7.6893	15.6186	1
LOC_Os03g02710	5.92803	8.59667	9.17823	18.443	1
LOC_Os01g12650	34.1562	44.1905	51.4362	114.851	1
LOC_Os01g64970	14.9958	19.9894	22.9719	53.6881	1
LOC_Os01g71090	2.96256	4.31932	5.32479	13.0887	1
LOC_Os10g25060	2.18323	2.55865	3.24846	7.47984	1
LOC_Os03g11550	32.4111	52.4933	55.4851	139.702	1
LOC_Os01g16146	7.56279	7.56523	8.90266	20.7543	1
LOC_Os06g44890	29.0674	29.8387	35.1121	81.0243	1
LOC_Os01g59660	22.5116	23.7258	25.5254	60.5275	1
LOC_Os03g07530	44.8971	47.9211	48.6885	107.156	1
LOC_Os04g31524	4.17218	4.28123	4.32961	9.85599	1
LOC_Os08g31850	9.40163	9.85566	9.89413	24.1235	1
LOC_Os08g37060	7.64608	8.22327	9.37037	19.4422	1
LOC_Os09g08370	4.14978	4.59149	4.9248	10.7354	1
LOC_Os02g12760	1.22596	1.9499	2.24083	8.10503	1
LOC_Os01g18080	1.19044	1.71308	1.74073	7.95668	1
LOC_Os01g55310	2.47479	2.79906	3.37753	11.4109	1
LOC_Os06g07030	13.1131	14.7088	21.1293	83.4417	1
LOC_Os03g02380	17.3639	19.9962	20.2569	80.1254	1
LOC_Os08g37874	7.2746	8.60017	8.88484	28.7457	1
LOC_Os06g19690	11.7526	13.5127	15.736	43.2059	1
LOC_Os10g36703	50.1174	68.3249	79.7884	233.027	1
LOC_Os02g40440	9.51965	25.9379	29.2501	40.3233	1
LOC_Os03g56620	5.61569	14.7297	15.2707	19.5402	1
LOC_Os01g53160	2.26485	5.94058	6.27498	9.45684	1
LOC_Os04g47380	5.24043	11.2869	12.8513	18.6553	1
LOC_Os01g60260	11.4352	26.896	28.0714	39.862	1
LOC_Os04g59330	14.4872	33.123	33.4311	48.3493	1
LOC_Os02g19820	103.171	224.998	233.901	385.353	1
LOC_Os02g57260	14.9707	30.032	30.6869	55.7218	1
LOC_Os08g30820	1.58418	4.92732	5.86842	9.56024	1
LOC_Os10g42900	1.23659	3.19251	3.66885	7.21835	1
LOC_Os01g61880	1.94399	4.12258	7.24588	12.6776	1
LOC_Os02g49420	35.1159	83.8485	153.402	293.655	1
LOC_Os05g44400	8.06346	16.3138	21.7747	32.8998	1
LOC_Os08g38900	11.3725	23.5145	32.2612	45.3427	1
LOC_Os06g04920	3.32113	8.34734	10.9118	14.1373	1
LOC_Os06g02330	2.45342	6.50367	9.46713	12.8929	1
LOC_Os12g17090	1.07411	3.20585	4.57615	6.10981	1
LOC_Os11g40590	4.29972	9.07408	15.7488	18.2998	1
LOC_Os03g63270	9.31426	18.0621	18.9778	54.3665	1
LOC_Os04g48840	5.32013	11.6584	12.1013	31.7453	1
LOC_Os08g05910	11.9643	24.85	28.6779	68.2892	1
LOC_Os01g67390	27.6351	59.4735	77.7263	227.361	1
LOC_Os11g26880	7.99276	13.2942	18.3333	52.6026	1
LOC_Os03g16334	1.99416	5.16875	6.04796	19.6066	1
LOC_Os06g08080	23.9261	71.28	76.2108	214.972	1
LOC_Os09g26260	1.43435	3.85294	5.12695	12.8382	1
LOC_Os01g08440	1.55134	6.87007	11.2089	31.5575	1
LOC_Os05g08430	0.326078	1.29658	1.90724	5.55524	1
LOC_Os05g02630	4.51185	27.2096	33.2624	91.4939	1
LOC_Os06g02230	0.985794	4.39017	4.42056	17.8473	1
LOC_Os08g17870	0.538128	2.2824	2.55737	8.41525	1
LOC_Os01g72560	0.140995	0.44851	0.68724	4.15881	1
LOC_Os06g02410	0.714085	2.27152	3.75904	17.1407	1
LOC_Os06g04990	7.5818	17.6515	22.8158	108.129	1
LOC_Os12g41890	0.550866	1.16821	2.05852	11.5793	1
LOC_Os01g58140	9.2117	10.2219	12.9478	74.3006	1
LOC_Os01g50110	1.47518	2.18988	3.01994	29.7083	1
LOC_Os07g48830	17.1015	29.5091	38.727	349.286	1
LOC_Os04g58800	2.21327	3.91136	10.7879	16.5083	1
LOC_Os05g04550	4.35175	5.46187	12.6402	14.1819	1
LOC_Os08g01400	6.08479	10.8877	43.9934	106.242	1
LOC_Os01g41120	0.157915	1.9256	2.15518	8.59297	1
LOC_Os01g10850	1.4911	18.3405	27.4243	89.3789	1
LOC_Os01g74550	0.346884	3.61685	4.50875	14.3479	1
LOC_Os06g08830	0.0980548	1.55957	2.38969	5.18607	1
LOC_Os06g05160	0.193855	5.34436	7.43312	31.7445	1
LOC_Os05g36990	0.272939	1.88116	2.79376	27.4832	1
LOC_Os09g09320	0.118183	1.87971	2.07377	3.00511	1
LOC_Os04g32920	3.18666	35.9497	51.1805	72.0496	1
LOC_Os05g05690	0.497631	6.54297	8.73199	11.6413	1
LOC_Os09g30130	0.316937	4.64884	5.92178	7.73659	1
LOC_Os01g05650	2.84747	13.0062	14.5197	17.3771	1
LOC_Os01g42350	0.261413	1.18794	1.23777	1.40539	1
LOC_Os03g44810	1.39756	5.61002	5.93616	6.90427	1
LOC_Os08g01220	3.70349	23.3374	26.7163	32.3949	1
LOC_Os12g01510	0.4729	3.32201	3.80327	4.93014	1
LOC_Os10g32810	2.03449	6.61556	10.0487	10.6913	1
LOC_Os01g02860	5.88677	12.5996	15.3031	16.0775	1
LOC_Os03g38970	37.9179	78.2161	82.4205	96.5254	1
LOC_Os08g42560	41.5308	85.3546	85.4229	103.313	1
LOC_Os01g09420	9.29943	22.884	23.1768	25.1632	1
LOC_Os03g62750	8.20303	18.3238	19.7784	24.0845	1
LOC_Os03g10540	3.16717	7.11165	7.53709	8.24286	1
LOC_Os06g47150	4.56189	10.8096	11.3447	12.9255	1
LOC_Os01g61940	48.0863	98.602	100.834	105.817	1
LOC_Os02g40040	11.5731	23.2041	24.2048	25.2542	1
LOC_Os10g40730	137.45	276.773	280.523	304.43	1
LOC_Os08g30850	21.4843	44.6191	47.391	50.6685	1
LOC_Os12g42260	8.53395	18.28	19.5977	19.69	1
LOC_Os11g11050	14.3333	38.8015	39.3776	45.5027	1
LOC_Os06g46940	3.52565	10.4898	11.7985	13.3804	1
LOC_Os07g05640	3.27659	9.53413	11.4395	11.858	1
LOC_Os01g60770	0.244739	0.38926	0.477163	8.71239	1
LOC_Os08g29400	0.0919128	0.243647	0.268801	7.19835	1
LOC_Os06g38210	0.0901635	0.191208	0.70316	0.01	1
LOC_Os12g29950	0.23497	0.996594	1.298	0.01	1
LOC_Os08g13070	9.2733	11.0085	13.7565	0.01	1
LOC_Os02g37480	1.13881	16.6639	0.01	0.694974	2
LOC_Os10g41250	2.44832	4.47596	8.97079	7.38475	2
LOC_Os01g55520	0.244318	3.62685	4.52525	3.64463	2
LOC_Os02g46850	11.6436	163.537	168.586	104.773	2
LOC_Os03g06930	0.119245	1.95983	2.44115	1.51606	2
LOC_Os03g29850	2.24388	37.5675	41.2156	24.0238	2
LOC_Os03g12520	0.0881034	1.86839	2.23306	1.52338	2
LOC_Os05g38040	4.13025	104.63	106.075	70.0404	2
LOC_Os02g36690	0.526383	8.37218	16.4205	16.0616	2
LOC_Os06g36560	1.47633	26.9056	40.6571	37.8212	2
LOC_Os03g38210	0.543939	9.51655	10.1632	10.0506	2
LOC_Os04g11820	0.849343	9.45623	11.0856	5.03925	2
LOC_Os06g50930	1.14589	20.4126	20.4422	9.32395	2
LOC_Os08g35190	4.41573	67.4234	77.0529	33.9091	2
LOC_Os06g20200	1.33641	12.1462	14.4237	11.6509	2
LOC_Os03g04530	1.88811	11.9213	12.3823	5.15019	2
LOC_Os08g35860	19.8477	114.346	128.182	74.9449	2
LOC_Os11g25780	4.783	32.1202	37.1718	18.1079	2
LOC_Os12g36430	0.181164	1.24862	1.457	0.737053	2
LOC_Os01g11430	34.814	136.735	173.413	83.4654	2
LOC_Os01g53330	0.722486	2.87281	4.13781	1.74526	2
LOC_Os07g07530	1.58153	7.85523	10.6299	4.57176	2
LOC_Os02g06910	12.3229	63.7662	71.0075	23.0929	2
LOC_Os05g08750	0.744798	3.15896	3.81181	1.42038	2
LOC_Os03g43580	4.19461	18.0525	23.3318	7.4034	2
LOC_Os12g25200	1.53188	5.78256	7.16802	2.30596	2
LOC_Os02g04810	3.25685	15.868	16.5577	9.76995	2
LOC_Os09g30090	0.871377	4.2238	4.48997	2.91207	2
LOC_Os02g21750	6.72367	24.5709	26.6277	14.8986	2
LOC_Os01g60810	2.73744	11.7141	13.1522	7.45786	2
LOC_Os04g51880	7.71617	31.7428	35.2348	20.476	2
LOC_Os02g27810	19.1385	65.0106	71.656	34.9697	2
LOC_Os06g46410	8.05809	24.4123	24.6451	12.8343	2
LOC_Os01g57920	1.15615	4.495	6.01097	5.58564	2
LOC_Os08g38910	7.31376	22.755	32.7405	29.6576	2
LOC_Os02g51280	12.7866	51.6674	57.0014	40.9842	2
LOC_Os08g13780	1.6548	6.14127	6.77528	5.04931	2
LOC_Os01g40750	3.24392	12.6776	16.3536	12.255	2
LOC_Os08g35930	1.96113	7.64708	9.80564	6.94921	2
LOC_Os07g42310	6.88827	27.9984	33.9745	24.1043	2
LOC_Os11g10130	9.12146	37.76	41.4146	34.4411	2
LOC_Os04g52770	4.81753	20.9902	21.0908	9.26534	2
LOC_Os12g07940	0.865701	3.91654	4.10708	2.05452	2
LOC_Os05g48880	6.49902	13.7824	14.0882	13.6553	2
LOC_Os06g51150	61.8437	131.151	134.64	126.836	2
LOC_Os11g35340	7.00608	14.1643	15.663	15.107	2
LOC_Os12g08800	3.61285	7.35926	7.8317	7.5427	2
LOC_Os03g60340	12.6573	35.6174	40.8131	37.235	2
LOC_Os05g24890	1.78004	5.19048	6.5072	5.61251	2
LOC_Os12g04610	1.4944	3.81739	4.90015	4.62898	2
LOC_Os01g49150	3.15748	9.5916	10.5652	8.67972	2
LOC_Os12g12854	3.75678	11.5883	12.9011	11.0289	2
LOC_Os10g26500	1.65421	5.46845	5.78637	4.75062	2
LOC_Os05g45430	11.7022	38.5611	40.8923	39.4608	2
LOC_Os08g38610	2.92764	8.37218	8.47544	7.57964	2
LOC_Os08g41100	6.81413	18.3802	18.4131	10.0921	2
LOC_Os08g30770	1.20362	3.01194	3.05067	1.76286	2
LOC_Os10g35810	2.49115	6.55083	6.79971	3.95266	2
LOC_Os01g39110	37.5949	98.4897	100.538	47.0248	2
LOC_Os03g13130	6.02616	17.0394	18.6917	11.8251	2
LOC_Os06g49120	3.14973	7.95187	8.84591	5.4919	2
LOC_Os08g06090	45.233	122.555	135.105	74.2261	2
LOC_Os06g39906	9.73906	30.4573	34.3708	20.3129	2
LOC_Os05g34390	1.81544	4.84813	4.85048	3.21428	2
LOC_Os01g07560	1.68858	4.93472	5.05874	3.51872	2
LOC_Os05g06130	22.5823	64.2925	64.9652	43.4085	2
LOC_Os05g22894	2.75144	7.44722	7.55256	5.37608	2
LOC_Os03g36960	11.1446	23.6343	23.8484	12.9941	2
LOC_Os04g48460	22.7695	47.9419	48.0398	28.9487	2
LOC_Os02g27740	10.6619	21.9607	23.7739	12.34	2
LOC_Os06g50850	6.28362	14.1414	15.1263	8.08671	2
LOC_Os10g05810	4.79838	10.4899	11.8962	5.724	2
LOC_Os09g39034	8.23752	18.6799	18.7638	8.71025	2
LOC_Os02g17330	5.59856	14.0494	16.7369	11.9581	2
LOC_Os02g32980	5.29652	13.7283	16.3503	11.5225	2
LOC_Os01g43120	11.0311	26.5369	29.9082	20.8267	2
LOC_Os06g47000	4.47595	11.3338	12.569	8.69735	2
LOC_Os03g57840	9.96149	20.9548	28.3494	21.7345	2
LOC_Os08g05660	12.7132	26.5038	32.5588	23.0123	2
LOC_Os11g03460	5.43311	11.7353	14.3199	10.8474	2
LOC_Os01g01050	6.01765	12.1579	14.1107	7.94022	2
LOC_Os03g02430	4.65691	9.74589	11.8272	7.60345	2
LOC_Os10g41780	2.41572	5.06847	6.26313	3.7117	2
LOC_Os06g30310	17.8291	37.3167	39.2573	23.2195	2
LOC_Os10g34200	12.2187	26.4473	28.2523	17.0496	2
LOC_Os12g42960	3.14184	6.74613	7.50384	4.6336	2
LOC_Os10g05520	3.07057	6.83728	9.27927	5.72567	2
LOC_Os07g06960	2.07783	5.28769	5.59052	5.49476	2
LOC_Os01g01030	14.6699	36.1764	39.2289	35.728	2
LOC_Os04g39440	13.3612	33.3284	37.0467	32.1922	2
LOC_Os04g38620	35.588	84.516	87.8359	75.6471	2
LOC_Os07g46430	8.00465	17.4603	20.9573	18.8419	2
LOC_Os07g31884	2.20606	5.05565	5.68858	5.28379	2
LOC_Os08g38850	25.2753	60.1856	68.7722	64.048	2
LOC_Os01g74190	8.97735	18.4647	20.139	17.0517	2
LOC_Os03g01160	7.28353	15.2705	15.9756	14.1989	2
LOC_Os03g07570	7.19872	14.5877	15.3608	11.959	2
LOC_Os02g46640	24.2161	55.1162	56.536	43.9267	2
LOC_Os11g37330	3.63172	8.24325	8.29768	6.75281	2
LOC_Os01g74600	3.38256	8.6218	8.68753	6.15307	2
LOC_Os06g07190	6.21909	15.4207	15.5763	10.802	2
LOC_Os04g46010	4.25387	9.78887	10.4112	6.7201	2
LOC_Os07g12640	2.54813	5.78976	6.03262	3.70246	2
LOC_Os03g59540	6.35607	15.0909	15.3557	9.6972	2
LOC_Os11g03200	14.5186	35.5372	36.3754	23.5995	2
LOC_Os01g06454	7.02407	16.0243	18.4671	12.773	2
LOC_Os07g35310	6.03967	12.148	13.6571	9.75277	2
LOC_Os06g45020	5.27984	11.3856	12.6073	8.86981	2
LOC_Os11g07030	9.32093	19.6123	21.7222	15.3315	2
LOC_Os11g10340	8.21584	17.2472	18.6071	13.252	2
LOC_Os02g51490	4.59381	9.74202	10.1394	6.96451	2
LOC_Os03g60910	18.3436	37.5297	38.0986	26.1106	2
LOC_Os09g31466	10.6609	21.6463	21.6698	15.2267	2
LOC_Os12g43590	16.1626	33.2046	33.4813	23.9981	2
LOC_Os08g22370	9.20083	18.8893	19.6562	14.1369	2
LOC_Os03g57220	3.56765	6.66515	11.5929	1.29596	2
LOC_Os01g13930	1.97023	2.63889	3.33589	0.527351	2
LOC_Os02g13660	3.29316	4.19025	4.81546	0.669899	2
LOC_Os03g28160	4.35427	4.80169	5.43324	0.885751	2
LOC_Os02g53530	2.80603	3.24583	4.60049	0.648642	2
LOC_Os03g47140	7.30406	8.90207	12.1945	1.45165	2
LOC_Os10g34230	0.769835	0.879079	1.38548	0.240924	2
LOC_Os02g51680	9.43827	10.8727	12.7221	1.18515	2
LOC_Os08g09870	5.41996	5.53415	6.06635	0.612519	2
LOC_Os01g29220	5.34184	5.66417	7.9153	2.17329	2
LOC_Os04g33760	5.46628	6.18253	8.64442	2.10037	2
LOC_Os05g50950	4.84447	5.08383	8.17931	2.23508	2
LOC_Os03g48040	5.4253	7.01106	9.42067	2.06929	2
LOC_Os04g30610	3.27689	4.16955	5.43055	1.22208	2
LOC_Os10g34083	4.81521	5.99372	9.5922	2.12938	2
LOC_Os08g14640	10.8558	11.3642	16.784	7.31413	2
LOC_Os05g32810	8.4967	9.0094	14.7387	5.719	2
LOC_Os11g29680	3.84681	3.93827	6.9828	2.56343	2
LOC_Os04g43990	2.51228	3.55183	7.48328	2.55526	2
LOC_Os08g11220	2.4548	3.78607	6.85279	2.3833	2
LOC_Os01g10950	5.6091	7.47072	10.6025	3.47869	2
LOC_Os02g57670	8.8473	11.8073	16.0598	5.58537	2
LOC_Os03g11690	3.72608	4.93865	7.20791	2.66472	2
LOC_Os04g38530	11.054	13.325	19.8504	6.98258	2
LOC_Os02g01765	5.91749	9.73198	14.2449	5.1589	2
LOC_Os07g38150	5.36378	8.65479	12.049	4.50674	2
LOC_Os12g07390	5.1204	8.62312	13.213	5.05481	2
LOC_Os02g49326	3.60645	5.46295	7.03141	2.18342	2
LOC_Os05g49220	6.91289	10.262	11.5525	3.71646	2
LOC_Os02g06300	4.17023	5.8543	8.70319	4.12208	2
LOC_Os05g04650	7.74816	10.475	15.2953	7.48667	2
LOC_Os03g07510	10.0559	13.5061	18.2987	8.63691	2
LOC_Os08g01650	4.0834	5.77306	7.72006	3.46104	2
LOC_Os01g59920	9.77547	14.5115	17.8792	8.90108	2
LOC_Os08g01090	82.9053	125.789	157.651	77.8513	2
LOC_Os08g25280	2.96475	4.34395	5.78032	2.79616	2
LOC_Os01g56140	107.465	132.652	166.558	81.7816	2
LOC_Os03g11770	13.8588	16.6631	22.1952	10.446	2
LOC_Os06g13600	17.3276	20.9875	26.9064	12.2602	2
LOC_Os01g68490	2.42149	3.04631	3.92094	1.66977	2
LOC_Os04g49310	2.79025	3.69827	4.96409	2.05754	2
LOC_Os11g01890	6.91342	8.74941	12.1745	5.44388	2
LOC_Os06g10310	18.9248	22.5365	35.0525	14.6585	2
LOC_Os05g01180	5.8538	6.88007	10.038	4.30405	2
LOC_Os08g36590	7.65461	8.74084	12.3984	5.15044	2
LOC_Os03g03020	7.22966	11.4989	15.6276	6.71391	2
LOC_Os02g31070	10.6702	16.3606	19.8307	8.12004	2
LOC_Os02g57060	4.16657	6.8278	8.30811	3.2747	2
LOC_Os02g35770	7.84974	12.9333	14.8336	6.38721	2
LOC_Os11g41910	19.0017	29.6449	33.1537	14.6489	2
LOC_Os07g05010	7.09666	11.2089	13.4759	6.24062	2
LOC_Os01g13404	6.64424	11.9768	15.0412	7.05825	2
LOC_Os07g38280	5.34431	9.54152	12.1563	5.76094	2
LOC_Os05g35070	8.84106	16.161	19.6166	9.59914	2
LOC_Os02g55120	7.55177	14.3902	18.6712	8.01491	2
LOC_Os11g47930	9.36783	18.5418	22.5259	9.52808	2
LOC_Os09g34980	6.63784	11.6349	13.9981	5.92469	2
LOC_Os05g38370	45.9103	58.6549	58.8524	29.1312	2
LOC_Os06g48990	10.0899	11.2591	11.5691	5.47333	2
LOC_Os01g63220	11.6025	17.2237	18.4397	9.01167	2
LOC_Os02g35150	10.9685	16.7031	18.5413	8.8418	2
LOC_Os09g30270	15.3579	23.5006	24.3848	11.5986	2
LOC_Os01g64870	9.78064	14.0311	14.414	6.96356	2
LOC_Os10g32830	6.81413	9.95487	10.4807	4.77448	2
LOC_Os01g12710	27.0963	44.4845	46.3755	23.097	2
LOC_Os12g12880	9.13481	15.1161	16.1909	8.02411	2
LOC_Os04g53350	108.946	177.164	188.382	89.3743	2
LOC_Os06g11410	7.22614	11.4933	12.0896	5.85994	2
LOC_Os07g30800	9.00998	14.8296	17.0422	8.48022	2
LOC_Os02g03040	127.993	176.194	188.68	82.0102	2
LOC_Os01g44230	87.0999	112.567	123.695	55.0863	2
LOC_Os05g37500	14.7664	19.7537	21.6543	10.1333	2
LOC_Os06g01400	8.03758	10.9791	11.7991	5.38593	2
LOC_Os03g62400	3.5781	5.00486	5.86293	2.71012	2
LOC_Os01g38244	19.5839	27.5145	31.3414	13.9433	2
LOC_Os12g01590	16.6237	22.9751	25.624	11.7056	2
LOC_Os04g56730	38.6552	53.7964	61.9781	26.2541	2
LOC_Os03g59640	7.77723	10.8854	12.8583	5.12586	2
LOC_Os07g05050	12.3999	17.1567	19.9008	7.92095	2
LOC_Os05g32220	38.8733	52.1591	63.5989	26.9242	2
LOC_Os05g49970	25.4995	30.7746	33.0398	16.4867	2
LOC_Os06g04640	24.5616	29.4592	32.736	16.2176	2
LOC_Os04g59130	19.3238	23.1337	26.0428	12.2274	2
LOC_Os11g05556	6.03814	7.07644	7.97738	3.71718	2
LOC_Os04g39840	5.10756	6.67158	7.72114	3.68915	2
LOC_Os11g09820	4.3652	5.62554	6.54673	3.14207	2
LOC_Os12g34860	8.15334	10.1416	11.9223	5.74117	2
LOC_Os01g05800	14.796	17.9198	21.1725	9.11232	2
LOC_Os05g49920	4.7737	5.70248	6.24407	2.58133	2
LOC_Os02g05500	6.37733	7.67905	9.90486	3.84788	2
LOC_Os05g08100	5.70026	7.11085	8.98902	3.58098	2
LOC_Os08g20000	7.26225	9.23374	11.0265	4.28154	2
LOC_Os03g39910	10.3416	13.4025	14.338	4.85021	2
LOC_Os02g36770	2.64819	3.53262	4.1638	1.47707	2
LOC_Os04g41410	7.26242	8.53565	9.89451	3.47084	2
LOC_Os07g47080	22.6937	28.3324	32.8273	11.541	2
LOC_Os01g46200	8.83299	11.5039	12.6353	5.07796	2
LOC_Os03g50270	15.1026	19.7224	20.7666	7.92301	2
LOC_Os05g13960	4.63217	5.69308	6.36293	2.3557	2
LOC_Os12g43950	9.57644	12.0909	13.2814	5.02075	2
LOC_Os08g41500	5.65823	8.34734	8.63353	3.12773	2
LOC_Os10g29660	15.3896	15.397	16.3333	7.44773	2
LOC_Os11g02830	18.0978	18.5502	18.5666	8.32716	2
LOC_Os06g47550	10.5263	10.6704	11.657	4.75364	2
LOC_Os05g38500	21.3227	22.0931	22.6845	9.01167	2
LOC_Os03g31730	12.4754	13.3908	14.1054	5.92839	2
LOC_Os09g10760	14.2648	15.7246	16.3842	7.18258	2
ChrSy.fgenesh.gene.29	13.6486	14.6155	20.4189	9.89616	2
LOC_Os06g36910	7.79246	7.83675	10.1807	5.06595	2
LOC_Os09g19850	10.5005	10.7198	14.2356	7.00419	2
LOC_Os02g01440	15.7487	16.526	19.0912	8.54854	2
LOC_Os06g49510	21.4682	22.2198	26.2851	12.2964	2
LOC_Os07g25590	7.87894	8.10499	9.62955	4.5451	2
LOC_Os10g35150	13.0709	13.189	15.5165	7.50495	2
LOC_Os12g38460	32.1962	32.4838	39.0425	17.8124	2
LOC_Os05g07680	41.2236	46.417	54.2836	26.5549	2
LOC_Os07g10890	56.8465	61.4502	71.4036	35.203	2
LOC_Os06g27680	22.4029	23.911	26.1496	13.042	2
LOC_Os08g43450	8.85061	9.38466	10.1109	4.78232	2
LOC_Os12g41800	46.8458	48.8111	53.0584	25.7056	2
LOC_Os11g43590	33.3309	33.3609	37.0753	17.5942	2
LOC_Os01g34930	16.1088	17.1702	21.212	8.06349	2
LOC_Os09g37270	54.2227	57.2819	66.3501	24.889	2
LOC_Os05g19974	8.44406	8.60474	10.4766	4.23848	2
LOC_Os06g01670	10.9836	11.1985	13.4871	4.40416	2
LOC_Os12g31470	1.78129	1.83557	1.85876	0.637944	2
LOC_Os05g26040	2.67549	3.05799	3.82758	1.09557	2
LOC_Os06g43900	10.3522	10.7908	12.1443	3.74771	2
LOC_Os12g10320	4.58801	4.76756	5.63544	1.67994	2
LOC_Os03g39940	20.6683	30.5338	31.8071	8.97561	2
LOC_Os02g16450	3.86179	4.96606	5.92729	1.50428	2
LOC_Os05g03770	2.23529	2.70877	2.72381	0.730777	2
LOC_Os07g26930	14.2405	18.8374	20.2049	5.30607	2
LOC_Os10g34400	29.6835	35.7799	36.7458	11.2729	2
LOC_Os12g40840	167.531	204.267	216.888	66.2167	2
LOC_Os01g56870	1.03997	1.92977	3.16815	0.594991	2
LOC_Os10g21230	6.69191	9.98655	14.4968	2.52088	2
LOC_Os01g58024	5.93594	11.5392	11.7661	2.41499	2
LOC_Os05g01256	11.9139	23.4908	27.8357	6.70983	2
LOC_Os02g04680	3.68907	5.79766	7.25673	1.54107	2
LOC_Os08g15296	7.16358	11.6717	14.648	3.19878	2
LOC_Os08g06630	2.02766	3.32906	3.88953	0.931384	2
LOC_Os11g05552	4.7483	7.51866	8.27018	1.73863	2
ChrSy.fgenesh.gene.28	4.95253	12.9184	14.0975	4.63427	2
LOC_Os05g45900	2.09269	5.7693	6.52811	2.12849	2
LOC_Os05g08730	14.9979	39.7573	42.1212	15.4966	2
LOC_Os04g44740	5.54842	14.9755	15.2877	4.10424	2
LOC_Os06g48610	5.39307	13.3992	13.9166	4.03333	2
LOC_Os08g16030	8.57963	20.3701	22.364	6.44994	2
LOC_Os05g38490	1.76394	6.2346	7.16484	1.99346	2
LOC_Os03g57240	9.03855	29.1925	30.1807	7.92514	2
LOC_Os04g16080	0.739048	2.183	2.26428	0.590614	2
LOC_Os04g42650	2.49781	4.67388	4.94155	2.01749	2
LOC_Os07g39010	4.16363	7.61782	8.11776	3.32146	2
LOC_Os04g52390	6.26596	12.5331	12.5405	5.16611	2
LOC_Os06g02500	12.2156	23.6965	23.9089	10.402	2
LOC_Os11g37010	2.59499	5.02873	5.32108	2.27532	2
LOC_Os01g04870	6.21102	12.9215	13.8723	5.9974	2
LOC_Os07g04860	4.76285	10.1005	10.5861	4.65055	2
LOC_Os12g42060	3.70694	8.17995	8.69236	3.56655	2
LOC_Os11g32260	49.432	113.173	118.044	51.9505	2
LOC_Os03g42070	1.67871	3.56001	3.57049	1.24176	2
LOC_Os01g26920	4.36965	7.63872	9.6707	3.12309	2
LOC_Os02g13580	3.65514	6.81184	8.31409	2.47845	2
LOC_Os02g55130	11.445	20.7091	22.0921	6.94974	2
LOC_Os12g32670	1.99831	3.61761	3.89606	1.2889	2
LOC_Os12g34054	2.68455	4.68842	5.08008	1.68647	2
LOC_Os09g29825	8.50311	15.2774	17.7296	5.76571	2
LOC_Os09g32940	3.24371	5.32775	5.89018	2.00539	2
LOC_Os03g45194	2.0372	3.94459	4.66266	1.80178	2
LOC_Os09g02250	15.2781	30.2869	34.121	12.4212	2
LOC_Os10g21418	19.401	38.1931	41.9308	15.5262	2
LOC_Os04g52380	10.0198	18.1748	18.9405	6.67346	2
LOC_Os10g28330	104.19	187.101	193.489	69.9268	2
LOC_Os08g09270	19.1689	33.2831	34.8816	12.6729	2
LOC_Os12g33928	12.2499	21.5711	21.9641	8.4546	2
LOC_Os01g40170	1.27376	2.87741	5.02085	1.57719	2
LOC_Os10g13830	2.44639	5.18801	7.41949	2.39608	2
LOC_Os10g33900	7.49218	15.3676	21.7913	6.62096	2
LOC_Os02g10630	5.65978	14.5809	18.3504	6.9932	2
LOC_Os09g32670	2.53208	6.58227	9.07725	3.73848	2
LOC_Os06g29350	0.94785	2.1441	2.52561	1.02834	2
LOC_Os07g39310	27.0515	60.1223	73.1669	26.7101	2
LOC_Os09g36130	5.55607	12.0137	15.3992	5.87273	2
LOC_Os01g66970	5.06671	12.4304	15.2051	7.67955	2
LOC_Os09g33940	7.17731	22.21	28.1297	13.4083	2
LOC_Os12g37610	13.5663	37.241	44.6711	20.8509	2
LOC_Os02g54360	3.00214	9.06015	10.3557	2.11396	2
LOC_Os04g16830	4.24446	11.9363	15.2914	3.28472	2
LOC_Os03g53710	0.573342	2.06699	2.45924	0.34989	2
LOC_Os02g06380	0.890856	2.47961	3.36521	0.453048	2
LOC_Os06g46930	14.3543	35.1241	46.4644	7.29993	2
LOC_Os05g03900	1.23279	5.88231	6.36941	0.877717	2
LOC_Os03g38250	0.443344	1.83337	1.98807	0.450928	2
LOC_Os04g16732	0.695514	2.94993	3.79689	0.707412	2
LOC_Os07g48650	0.382493	1.89267	2.29936	0.453875	2
LOC_Os01g45470	2.89626	9.21306	9.88185	0.73645	2
LOC_Os05g49060	1.00112	2.12306	2.19585	0.127281	2
LOC_Os05g38770	0.415774	0.529035	2.83719	1.01493	2
LOC_Os04g41250	0.0564174	0.179465	2.03492	0.803354	2
LOC_Os02g07900	0.629561	2.00265	5.13992	2.3212	2
LOC_Os06g11840	3.34051	15.027	35.7224	12.9728	2
LOC_Os10g27480	0.309464	1.05004	3.01678	0.881321	2
LOC_Os04g21340	0.534528	1.8137	7.39933	2.82709	2
LOC_Os12g12860	0.204957	0.579533	2.73061	1.25078	2
LOC_Os01g41140	1.77908	10.3754	19.7713	15.7428	2
LOC_Os05g39950	0.835552	7.57997	12.3084	11.9923	2
LOC_Os07g49100	0.0834057	0.707508	4.4719	4.32646	2
LOC_Os09g39930	0.0929953	0.887461	3.53557	2.93217	2
LOC_Os10g40090	0.843105	10.7277	21.0952	5.43101	2
LOC_Os11g31400	0.216746	1.60877	8.24041	1.54318	2
LOC_Os01g12580	0.13212	0.140092	0.01	13.438	2
LOC_Os03g17790	0.319481	0.677518	0.01	10.7232	2
LOC_Os01g18870	0.101787	0.107929	0.01	1.24234	2
LOC_Os05g33430	0.190368	0.201855	0.01	1.35537	2
LOC_Os03g02050	0.204452	0.216789	0.01	3.74309	2
LOC_Os11g24790	0.299658	0.423653	0.01	3.25103	2
LOC_Os12g15470	0.0804515	0.511836	0.01	1.22742	2
LOC_Os02g32740	0.279378	0.592471	3.6767	0.142078	2
LOC_Os06g36330	0.0971357	0.411988	1.51507	0.0987973	2
LOC_Os08g21879	2.34738	2.48903	2.8604	0.108524	2
LOC_Os10g35160	1.41279	2.31516	2.56669	0.0653164	2
LOC_Os02g05670	0.104612	3.10589	7.85249	3.40486	2
LOC_Os01g39970	0.117098	6.20819	10.4449	4.04943	2
LOC_Os03g15230	0.0788448	14.0452	19.8302	4.81161	2
LOC_Os04g38540	0.336557	82.317	83.5535	31.4929	2
LOC_Os02g37290	7.02587	0.01	1.82643	6.19325	3
LOC_Os01g58310	10.1104	0.01	1.31414	2.74223	3
LOC_Os04g49680	8.96731	0.01	0.989626	1.20462	3
LOC_Os01g04350	5.75368	0.01	0.339934	0.354673	3
LOC_Os01g59970	5.18158	0.01	0.388555	0.608102	3
LOC_Os08g43290	5.03304	0.01	0.545156	0.568793	3
LOC_Os03g13570	2.59403	0.01	0.505754	0.738754	3
LOC_Os04g58120	3.24483	0.01	0.316319	0.49505	3
LOC_Os03g08930	1.8957	0.01	0.616002	1.41396	3
LOC_Os03g64070	2.03293	0.01	0.743167	1.55078	3
LOC_Os01g61700	4.47273	0.01	0.311443	1.29978	3
LOC_Os04g45370	5.37972	0.01	0.374598	1.17252	3
LOC_Os01g56690	6.05148	0.01	0.393282	1.64133	3
LOC_Os12g22880	6.33051	0.01	0.47471	2.22882	3
LOC_Os02g13520	5.19172	0.01	0.210879	0.550055	3
LOC_Os07g43800	2.98916	0.01	0.171409	0.357682	3
LOC_Os05g03310	2.91773	0.01	0.243799	1.10227	3
LOC_Os07g31430	2.51387	0.01	0.306328	0.745754	3
LOC_Os10g34840	2.77895	0.01	0.361204	1.31903	3
LOC_Os01g07530	1.75013	0.01	0.0550354	3.90466	3
LOC_Os01g49820	2.09073	0.01	0.0783893	2.37185	3
LOC_Os01g43750	1.01498	0.01	0.0899493	1.87698	3
LOC_Os04g34910	0.636509	0.01	0.155124	4.85548	3
LOC_Os01g53240	3.57188	0.01	0.091632	0.669234	3
LOC_Os02g47780	2.96906	0.01	0.111322	1.27763	3
LOC_Os02g43770	1.00538	0.01	0.0753912	0.3933	3
LOC_Os03g03280	1.38011	0.01	0.0480496	0.200532	3
LOC_Os04g46970	1.42712	0.01	0.0515266	0.376324	3
LOC_Os01g52900	2.03545	0.01	0.0763167	0.477754	3
LOC_Os10g27360	1.54512	0.01	0.0941403	0.589331	3
LOC_Os05g41370	2.26949	0.01	0.134084	0.979286	3
LOC_Os02g48320	1.7616	0.01	0.143107	0.522589	3
LOC_Os09g38910	1.35382	0.01	0.125691	0.590133	3
LOC_Os02g43330	1.11699	0.01	0.483949	3.02959	3
LOC_Os04g41970	1.30885	0.01	0.268615	1.47137	3
LOC_Os04g44980	1.72719	0.01	0.259037	1.75674	3
LOC_Os05g08900	1.91935	0.01	0.311843	1.62682	3
LOC_Os03g41390	1.91847	0.01	0.267172	2.64818	3
LOC_Os06g50390	2.43592	0.01	0.327536	4.10084	3
LOC_Os10g36660	2.06232	0.01	0.402087	3.98544	3
LOC_Os04g40070	0.757925	0.01	0.170505	0.830189	3
LOC_Os05g41990	0.242768	0.01	0.23666	3.20997	3
LOC_Os06g07040	0.479221	0.01	0.311443	2.92451	3
LOC_Os11g29780	0.360981	0.01	0.351899	4.1611	3
LOC_Os03g51350	5.18698	0.01	0.337099	37.6334	3
LOC_Os01g21250	9.40769	0.01	0.573187	7.77451	3
LOC_Os01g64410	4.5937	0.01	0.639732	4.67228	3
LOC_Os01g64110	4.23797	0.01	0.344279	3.05325	3
LOC_Os02g39330	3.68468	0.01	0.448997	4.52848	3
LOC_Os05g41030	6.95385	0.01	1.20514	11.3165	3
LOC_Os07g42220	7.75075	0.01	1.88893	23.3684	3
LOC_Os07g33280	16.8011	0.01	0.194981	2.84808	3
LOC_Os09g35700	8.98242	0.01	0.23666	1.72845	3
LOC_Os03g59770	6.37733	0.01	0.182849	3.43399	3
LOC_Os01g32380	4.2443	0.01	0.275834	4.3169	3
LOC_Os10g39090	2.76351	0.01	0.299331	6.71465	3
LOC_Os02g26430	2.8588	0.01	0.154826	2.74617	3
LOC_Os04g44600	3.04639	0.01	0.212124	6.41832	3
LOC_Os06g13190	4.83352	0.01	0.204865	5.55744	3
LOC_Os09g28160	4.02153	0.01	0.150782	4.87692	3
LOC_Os09g25060	2.29323	0.01	0.194394	8.72137	3
LOC_Os01g58850	2.85178	0.01	0.529529	15.3315	3
LOC_Os12g05210	1.81324	0.01	0.785608	25.4098	3
LOC_Os06g04220	1.42694	0.01	0.834624	10.4497	3
LOC_Os04g52110	0.617544	0.01	0.752509	29.9922	3
LOC_Os10g40040	0.269392	0.01	0.393921	33.565	3
LOC_Os02g48900	0.840366	0.01	0.189051	0.01	3
LOC_Os03g51690	1.33718	0.01	0.310366	0.01	3
LOC_Os03g25440	2.08064	0.01	0.156022	0.01	3
LOC_Os01g12020	1.09474	0.01	0.0820918	0.01	3
LOC_Os02g28970	1.06552	0.01	0.0799006	0.01	3
LOC_Os09g28390	2.14226	0.01	0.0835343	0.01	3
LOC_Os02g54640	0.758512	0.01	0.147885	0.20573	3
LOC_Os01g04324	1.52586	0.01	0.165275	0.344881	3
LOC_Os01g52010	1.53361	0.01	0.0879428	0.183511	3
LOC_Os12g32190	0.99843	0.01	0.0695221	0.145073	3
LOC_Os01g65630	2.13752	0.01	0.148839	0.155292	3
LOC_Os04g28420	2.46697	0.01	0.218628	0.228107	3
LOC_Os09g29360	1.47438	0.01	0.11056	0.115354	3
LOC_Os09g31390	2.8761	0.01	0.0652032	0.0680303	3
LOC_Os02g21700	1.52227	0.01	0.342455	0.357303	3
LOC_Os02g41954	14.1838	0.01	0.0973728	3.6574	3
LOC_Os02g22160	0.283276	0.01	0.0920495	1.44061	3
LOC_Os03g26870	0.296267	0.01	0.0481354	0.954227	3
LOC_Os01g40280	14.0708	18.2619	13.3876	44.7664	3
LOC_Os03g04000	5.12972	6.15915	3.97111	12.7368	3
LOC_Os03g13950	10.9739	18.6495	12.0167	25.9927	3
LOC_Os04g31790	4.77431	7.11473	4.02525	10.2369	3
LOC_Os08g28000	10.1933	16.5728	10.5993	31.1029	3
LOC_Os01g17214	10.8318	16.4919	6.49804	13.6537	3
LOC_Os10g35070	10.2138	13.5952	6.24947	13.8145	3
LOC_Os03g14400	4.361	4.62414	2.62313	6.41746	3
LOC_Os08g34900	10.8349	12.3278	6.8833	15.7255	3
LOC_Os08g42590	29.3225	33.0798	24.5638	51.0289	3
LOC_Os12g39320	8.91113	9.31385	6.0188	12.7537	3
LOC_Os01g46580	18.0516	26.1537	21.0108	50.8078	3
LOC_Os03g30950	2.80156	4.18085	3.23682	7.07093	3
LOC_Os04g52140	2.60345	3.98745	3.49672	8.12048	3
LOC_Os09g39910	7.16505	11.1608	9.33364	20.444	3
LOC_Os08g28080	2.17651	3.56667	3.40766	8.11706	3
LOC_Os01g39290	13.2401	16.0071	15.802	38.0085	3
LOC_Os01g59730	4.71053	6.4932	5.96962	14.8524	3
LOC_Os01g53520	252.625	291.377	246.383	501.431	3
LOC_Os05g39960	271.798	294.615	253.161	533.902	3
LOC_Os06g10020	9.82714	11.9358	9.57989	20.5357	3
LOC_Os06g11135	12.4358	14.8345	12.9648	28.9862	3
LOC_Os06g22654	13.0844	15.0699	12.9751	28.6815	3
LOC_Os05g41950	9.17705	11.9037	10.6833	23.2898	3
LOC_Os05g51020	6.26468	7.93673	7.05881	14.8952	3
LOC_Os06g06780	11.2432	13.4814	13.1114	26.8253	3
LOC_Os04g33110	22.5785	27.8687	20.2908	52.2088	3
LOC_Os09g27950	2.60765	3.33707	2.54204	6.03617	3
LOC_Os09g25190	3.92219	4.26283	3.24998	7.7791	3
LOC_Os12g42860	10.0462	11.1695	9.79341	23.7098	3
LOC_Os03g38120	28.2492	28.6515	26.9398	54.3418	3
LOC_Os03g53150	9.33036	9.53577	8.87644	20.009	3
LOC_Os03g24184	23.4898	25.5584	24.9942	59.0265	3
LOC_Os06g10000	1.63433	2.36312	2.3174	10.7293	3
LOC_Os07g41590	3.06846	3.37412	2.99126	10.2876	3
LOC_Os06g22560	4.34709	5.70688	5.4485	16.212	3
LOC_Os02g37834	1.04168	2.85879	1.6128	3.11617	3
LOC_Os03g39655	4.3394	11.382	6.234	12.3117	3
LOC_Os02g22820	38.0228	78.7638	62.0953	157.085	3
LOC_Os03g14210	6.21084	13.8697	9.90749	22.0141	3
LOC_Os06g05650	8.49752	18.4826	12.5318	25.4854	3
LOC_Os01g03340	13.8629	43.5216	30.3404	69.8088	3
LOC_Os07g43290	4.76889	13.2251	10.3706	27.8591	3
LOC_Os01g68260	2.49339	9.54723	6.61679	11.9758	3
LOC_Os01g45550	1.50623	4.65825	3.97673	6.63864	3
LOC_Os04g01230	9.14244	27.2096	22.1798	38.9917	3
LOC_Os02g42020	6.29582	19.6967	14.9486	28.2769	3
LOC_Os06g34830	3.39476	10.2342	6.94314	13.2697	3
LOC_Os09g35890	8.53164	27.3641	22.678	46.4062	3
LOC_Os12g37360	6.91548	17.9056	17.716	26.9901	3
LOC_Os12g40890	4.18419	8.66698	8.4424	12.1735	3
LOC_Os02g44130	8.47452	17.8535	17.2835	31.1889	3
LOC_Os01g73110	8.3051	16.3765	15.9082	32.1585	3
LOC_Os09g37100	1.97765	4.46989	4.10946	8.41647	3
LOC_Os04g38740	20.0663	42.5541	32.3278	55.1057	3
LOC_Os05g08440	7.18912	17.2982	14.1962	25.4049	3
LOC_Os06g41360	14.6882	34.6679	29.8954	52.5694	3
LOC_Os12g39630	6.85729	14.8042	13.2491	22.9973	3
LOC_Os02g12750	2.60095	4.96421	4.6907	13.7563	3
LOC_Os09g20460	2.70638	6.79158	6.24394	22.3884	3
LOC_Os01g41430	0.590975	1.16375	0.98761	4.80867	3
LOC_Os01g03360	3.9546	9.88402	6.05801	34.0454	3
LOC_Os05g02450	0.658454	1.20596	0.816947	5.11421	3
LOC_Os07g05620	9.91033	18.9856	11.2847	54.5498	3
LOC_Os01g42160	5.98286	16.7659	8.74849	26.5141	3
LOC_Os08g29160	1.08264	2.78162	1.74547	4.87052	3
LOC_Os05g38660	1.48709	3.41645	2.17451	8.31891	3
LOC_Os04g39570	0.526049	1.67337	1.12819	4.28038	3
LOC_Os08g09880	0.412464	1.31206	0.723756	3.27226	3
LOC_Os03g52239	0.0927612	0.442613	0.406923	1.74544	3
LOC_Os06g48300	1.11117	1.17821	1.08321	9.29254	3
LOC_Os05g33400	7.83181	8.89756	7.08942	44.4946	3
LOC_Os10g41430	1.0747	1.13955	0.748328	4.68464	3
LOC_Os06g35650	3.46388	4.15617	3.19901	24.662	3
LOC_Os10g41480	0.512077	0.760167	0.599032	4.68753	3
LOC_Os04g19540	0.345439	0.529075	0.374164	4.68464	3
LOC_Os08g37130	0.22902	0.485679	0.334887	4.07641	3
LOC_Os07g46350	1.16886	2.74436	1.95334	16.559	3
LOC_Os02g08100	1.86213	2.23204	1.18388	4.85848	3
LOC_Os03g06860	1.56761	2.11553	0.972473	4.92823	3
LOC_Os02g04369	3.91354	4.5865	2.20873	13.1985	3
LOC_Os03g41460	1.90368	2.22041	1.20626	8.03542	3
LOC_Os05g33960	1.69345	1.79563	0.645981	4.34348	3
LOC_Os07g12550	1.59215	2.65291	0.886907	5.7835	3
LOC_Os07g45620	0.358897	0.380554	0.244907	1.0221	3
LOC_Os02g51620	5.4721	107.623	93.0943	230.648	3
LOC_Os04g41759	0.876642	15.1382	15.0163	39.7416	3
LOC_Os01g35590	1.25614	62.9341	43.4711	53.0216	3
LOC_Os06g38294	0.0724064	2.91747	1.69403	2.06206	3
LOC_Os08g10630	0.577402	14.8979	12.008	12.3329	3
LOC_Os02g31830	0.0906069	1.53719	0.883272	1.75098	3
LOC_Os02g16730	0.83602	14.0357	9.2365	13.4634	3
LOC_Os06g46270	0.225593	3.70768	2.85892	4.13013	3
LOC_Os11g02570	0.508102	10.0569	6.43914	8.09643	3
LOC_Os03g07200	0.730443	9.84746	4.78101	6.58031	3
LOC_Os07g12480	0.167232	2.92583	1.22268	1.78597	3
LOC_Os02g36700	11.8436	191.557	156.103	169.885	3
LOC_Os03g48225	0.227762	3.62258	3.5525	4.4015	3
LOC_Os11g09020	8.29053	115.951	106.197	118.643	3
LOC_Os02g18690	84.2213	1177.58	1109.81	1597.54	3
LOC_Os03g03730	1.23739	17.9315	15.6814	28.7371	3
LOC_Os11g30360	3.54044	44.4232	38.2526	68.4191	3
LOC_Os02g12890	0.653763	5.54569	3.26624	3.49097	3
LOC_Os07g33350	0.356199	3.96577	2.25704	2.53605	3
LOC_Os03g02939	0.977822	7.70213	5.03845	8.66678	3
LOC_Os03g26820	2.90896	25.6398	17.1918	34.765	3
LOC_Os03g10810	2.69506	21.0925	17.2648	28.0643	3
LOC_Os03g52070	0.390799	2.95986	2.12253	3.06631	3
LOC_Os01g51870	1.80089	18.1408	9.78109	15.1769	3
LOC_Os09g34140	0.597157	5.69871	3.68684	5.46635	3
LOC_Os01g60900	0.48061	3.39741	2.65494	8.31014	3
LOC_Os09g24924	1.24358	9.66987	6.38473	20.069	3
LOC_Os01g47190	1.98684	7.08626	5.28231	7.53216	3
LOC_Os05g16740	0.577737	2.3947	1.792	2.671	3
LOC_Os04g57500	3.90496	14.4921	11.4201	13.9012	3
LOC_Os07g02100	2.60095	10.2559	7.13113	9.01104	3
LOC_Os03g13860	3.18662	10.9251	9.73354	13.5047	3
LOC_Os08g33660	1.11147	4.28558	3.64451	5.34409	3
LOC_Os01g07376	1.69888	7.56585	4.96841	5.7022	3
LOC_Os06g05120	24.1235	120.772	80.0752	95.6598	3
LOC_Os01g03820	1.66487	6.89582	5.62972	6.50881	3
LOC_Os04g52820	1.55144	6.99151	5.86059	7.10093	3
LOC_Os07g46840	2.56408	11.6304	8.88736	10.2869	3
LOC_Os09g36370	4.56264	20.5613	16.3762	16.6643	3
LOC_Os06g06100	2.88995	11.2997	7.04309	8.26701	3
LOC_Os07g45560	0.39349	1.38008	0.885207	1.01595	3
LOC_Os05g02564	0.789916	3.73104	3.7102	6.06224	3
LOC_Os05g03640	0.845433	3.69785	3.29665	7.09414	3
LOC_Os01g43710	2.57491	15.3758	12.2203	22.399	3
LOC_Os03g60850	0.922451	4.89057	3.22229	4.84753	3
LOC_Os05g03210	1.39807	7.41213	5.72414	8.24749	3
LOC_Os01g46350	0.311909	2.11667	1.09462	1.64967	3
LOC_Os01g45640	2.78854	13.6468	6.69139	10.6904	3
LOC_Os04g35280	0.514483	2.80557	1.57627	2.39216	3
LOC_Os11g11060	0.936783	4.96655	2.58744	3.49363	3
LOC_Os06g03930	6.31027	23.9469	9.87478	19.0013	3
LOC_Os06g05750	0.603261	2.55865	1.4282	2.62963	3
LOC_Os07g48130	2.12189	8.30331	4.48176	6.62872	3
LOC_Os02g10600	1.03455	6.2827	5.18014	6.02652	3
LOC_Os02g54900	0.38715	2.1112	1.83313	1.96886	3
LOC_Os05g35200	23.1554	147.383	120.676	121.223	3
LOC_Os02g50240	16.0677	119.966	105.844	131.224	3
LOC_Os02g52770	4.83237	32.9855	30.3257	35.7876	3
LOC_Os02g11000	2.81173	5.96279	2.66154	3.14996	3
LOC_Os01g09550	0.464212	1.41514	0.735365	0.914796	3
LOC_Os04g56770	3.73808	11.6078	6.24691	8.1472	3
LOC_Os07g41230	5.88493	17.5159	9.86339	15.6466	3
LOC_Os01g47810	1.11096	3.09224	1.96295	2.54242	3
LOC_Os01g73470	12.5755	35.8052	23.9507	27.9499	3
LOC_Os01g02020	5.00506	12.2063	8.36423	10.8359	3
LOC_Os01g43370	14.3085	33.0212	21.1142	26.7666	3
LOC_Os02g27490	4.47018	11.5865	7.50495	8.84071	3
LOC_Os02g32469	13.3116	34.0488	21.8554	26.6035	3
LOC_Os04g39450	6.06255	14.3031	9.60377	11.5617	3
LOC_Os06g48750	298.542	738.251	487.577	589.97	3
LOC_Os05g38550	73.7637	183.838	109.521	130.429	3
LOC_Os12g34990	8.44165	21.7698	12.4455	13.8861	3
LOC_Os02g01280	27.0552	69.4228	45.8957	64.4253	3
LOC_Os02g44820	18.477	48.7242	30.3856	45.4301	3
LOC_Os08g43750	4.36344	10.1998	5.99378	8.06923	3
LOC_Os05g25950	10.0613	22.6171	14.5161	14.8726	3
LOC_Os09g19710	154.007	352.662	235.96	249.439	3
LOC_Os12g32536	4.97283	11.0967	6.94598	7.92656	3
LOC_Os06g05910	8.393	16.971	9.6089	10.5218	3
LOC_Os12g33240	11.9158	24.3508	13.8688	16.3799	3
LOC_Os03g08050	266.728	572.579	442.101	543.962	3
LOC_Os02g07040	5.37299	11.9641	8.69477	10.1647	3
LOC_Os12g05230	13.4031	31.0158	23.2556	26.9218	3
LOC_Os01g68680	19.299	38.9757	31.647	40.314	3
LOC_Os10g31940	10.1448	20.3186	16.7023	22.0124	3
LOC_Os02g49610	21.2998	44.8226	33.5417	45.828	3
LOC_Os12g43830	6.41488	13.0124	9.38022	13.3329	3
LOC_Os03g15920	1.492	4.53514	3.39374	4.75489	3
LOC_Os06g23560	4.3139	13.5563	9.71056	11.1687	3
LOC_Os02g38920	60.0696	145.61	119.531	151.641	3
LOC_Os08g42960	6.67368	18.1413	15.1407	19.2528	3
LOC_Os01g01710	4.44603	11	8.92328	12.5909	3
LOC_Os06g49760	8.43688	20.6305	16.7849	25.5685	3
LOC_Os08g29100	2.48132	6.655	5.40693	8.0909	3
LOC_Os12g01370	2.46796	6.49375	4.72263	6.87976	3
LOC_Os05g46510	2.63699	7.87994	7.32243	9.42798	3
LOC_Os08g37890	7.72371	22.72	20.4022	30.5364	3
LOC_Os03g62280	7.53685	20.0468	13.0756	13.3826	3
LOC_Os06g06400	0.631976	1.72818	1.26458	1.3194	3
LOC_Os09g17840	16.3764	41.1202	29.1571	31.5779	3
LOC_Os11g45710	3.64095	9.07773	6.71497	7.55659	3
LOC_Os01g24690	146.23	305.344	272.667	345.334	3
LOC_Os03g01750	15.6616	32.3871	28.3324	34.6329	3
LOC_Os04g10460	2.88053	6.39504	5.70387	6.95829	3
LOC_Os03g10390	4.0227	9.19734	8.7008	10.6124	3
LOC_Os11g02330	7.75218	17.1249	16.7936	20.15	3
LOC_Os06g47200	12.3699	24.9788	23.7626	28.1233	3
LOC_Os04g52900	19.9708	48.0069	45.349	47.1344	3
LOC_Os06g02100	6.47996	15.0555	14.5847	15.5078	3
LOC_Os05g40050	24.116	50.1194	46.9662	47.2037	3
LOC_Os10g03780	4.05572	8.43335	7.65063	8.03591	3
LOC_Os01g65400	2.63118	5.67779	5.57996	5.91579	3
LOC_Os12g39710	5.24644	11.3706	11.0719	11.4933	3
LOC_Os06g37510	17.751	39.3554	36.7063	39.8023	3
LOC_Os02g01560	490.581	1016.15	829.466	854.203	3
LOC_Os03g52690	66.959	140.479	117.923	118.766	3
LOC_Os07g38600	11.2643	22.6936	17.7891	17.8729	3
LOC_Os01g73900	12.544	26.8829	21.0983	22.7319	3
LOC_Os09g36990	9.80328	21.3273	16.4769	17.1913	3
LOC_Os11g37000	7.81376	16.0556	12.5662	13.9641	3
LOC_Os02g34730	7.02375	16.757	13.6941	13.7775	3
LOC_Os04g44930	2.79282	6.58075	5.34427	5.68118	3
LOC_Os03g08580	27.6714	70.8115	57.0303	60.0569	3
LOC_Os07g10660	41.7577	103.793	81.282	87.9778	3
LOC_Os04g41580	5.12367	11.5592	9.98951	10.4226	3
LOC_Os04g49150	30.2144	72.9831	65.9486	75.7038	3
LOC_Os08g03350	58.992	148.595	133.528	153.267	3
LOC_Os08g10550	4.14039	9.34861	7.8825	8.91788	3
LOC_Os09g33550	4.70567	10.6143	9.17455	10.3555	3
LOC_Os02g03100	6.91366	19.3832	18.0487	20.619	3
LOC_Os03g03410	10.7844	30.544	27.4585	30.7418	3
LOC_Os02g28334	11.1806	29.75	29.6132	32.1845	3
LOC_Os10g07290	3.32175	9.88169	8.63513	8.91567	3
LOC_Os10g11100	7.98157	22.523	19.9539	20.0334	3
LOC_Os02g47840	12.3915	37.7493	28.7614	28.808	3
LOC_Os03g37250	0.405024	1.3875	1.03264	1.04573	3
LOC_Os03g02590	1.18606	4.27592	3.35302	3.37777	3
LOC_Os10g06720	12.3186	43.6939	37.5138	40.0273	3
LOC_Os12g04204	22.3074	66.6523	43.4176	45.5339	3
LOC_Os01g36640	1.24392	4.09952	2.39246	2.462	3
LOC_Os11g02610	1.21656	4.02168	2.37191	2.40196	3
LOC_Os01g44250	0.377988	0.667993	0.245652	7.43277	3
LOC_Os02g26470	0.609598	1.29276	0.59426	17.6707	3
LOC_Os02g57720	0.214087	0.454011	0.208701	6.64136	3
LOC_Os02g34710	0.612299	0.908944	0.238758	10.0889	3
LOC_Os08g09900	0.0959552	0.101745	0.0467705	2.8303	3
LOC_Os02g28170	0.0866304	0.0918578	0.0844508	1.67413	3
LOC_Os10g37660	0.647066	0.943402	0.788482	18.181	3
LOC_Os07g10840	0.697905	0.740018	0.510259	7.15759	3
LOC_Os01g03330	0.44501	2.92555	0.520576	1.35787	3
LOC_Os03g14790	0.992548	3.5666	0.752559	1.17778	3
LOC_Os01g69160	0.149379	2.85107	0.582482	0.911605	3
LOC_Os09g22090	0.0940769	1.69581	0.36684	0.813333	3
LOC_Os02g34940	0.170587	2.26101	0.498885	1.99531	3
LOC_Os08g43440	0.163764	1.99692	0.638573	3.16473	3
LOC_Os03g48810	0.424938	1.08139	0.248548	1.72883	3
LOC_Os03g19600	0.0809622	0.429238	0.0789252	1.23521	3
LOC_Os05g46480	0.383821	1.22094	0.249443	4.55451	3
LOC_Os01g72610	0.0820033	0.695612	0.15988	1.50131	3
LOC_Os08g42350	2.63862	11.8628	4.52712	47.4487	3
LOC_Os09g09420	0.0412875	0.306452	0.201244	1.38579	3
LOC_Os11g08200	2.64435	21.3928	9.45201	74.6111	3
LOC_Os12g07830	0.125046	0.795547	0.1219	5.46895	3
LOC_Os01g04540	0.826049	2.86656	2.34259	0.01	3
LOC_Os02g43110	0.784593	2.77312	2.42203	0.01	3
LOC_Os11g14900	0.436344	4.3954	3.0839	0.01	3
LOC_Os12g23040	0.919637	6.24083	4.4825	0.01	3
LOC_Os08g20190	0.774816	6.02484	1.76242	0.01	3
LOC_Os02g15410	10.2352	10.3102	6.98439	0.01	3
LOC_Os08g20670	3.69099	6.92425	4.15168	0.01	3
LOC_Os08g09860	36.247	53.4262	45.1085	0.01	3
LOC_Os08g27540	14.928	17.7068	16.9367	0.01	3
LOC_Os01g08810	0.0926316	6.58082	4.96656	9.3274	3
LOC_Os03g48220	0.826986	47.7903	25.9321	49.9072	3
LOC_Os07g39020	6.50503	229.2	205.83	385.745	3
LOC_Os01g03390	0.166477	4.23653	0.162288	0.01	3
LOC_Os10g28120	0.56207	4.1719	0.410946	0.01	3
LOC_Os01g65970	5.4543	0.01	2.83577	1.47936	4
LOC_Os02g07650	9.87621	0.01	0.962773	0.111613	4
LOC_Os02g51910	1.97614	0.01	0.120401	0.0628108	4
LOC_Os03g47190	1.93017	0.01	0.268801	0.093485	4
LOC_Os08g38092	1.5268	0.01	0.595355	0.310584	4
LOC_Os06g29340	0.871464	0.01	0.339815	0.0590915	4
LOC_Os01g43700	0.374798	13.5121	10.3765	8.9203	4
LOC_Os03g19310	0.0957336	3.65437	2.9864	2.72639	4
LOC_Os05g30470	3.92451	168.117	162.787	134.918	4
LOC_Os03g11734	1.8961	42.6367	23.7742	13.8322	4
LOC_Os07g13830	0.091205	2.80454	1.33365	0.742121	4
LOC_Os02g13450	0.63529	13.4725	6.81236	5.81541	4
LOC_Os04g45520	0.139689	2.81424	1.90644	1.56286	4
LOC_Os03g18290	0.146605	3.88629	2.71542	1.93847	4
LOC_Os06g48500	0.472844	12.9522	6.99103	5.61088	4
LOC_Os10g33210	0.515397	15.1458	8.82841	6.44034	4
LOC_Os08g42720	0.894662	20.8702	18.1214	12.0318	4
LOC_Os03g42240	0.163602	2.94906	2.31254	0.832003	4
LOC_Os03g61150	0.270932	4.74013	3.4335	1.37784	4
LOC_Os05g07090	1.52978	24.6016	17.564	6.39666	4
LOC_Os01g26970	0.251482	3.02211	2.45155	1.1084	4
LOC_Os02g46860	11.2056	138.276	135.992	58.3079	4
LOC_Os06g44200	0.290641	3.6211	3.47077	1.77368	4
LOC_Os04g25570	1.13071	12.9314	11.3376	3.86089	4
LOC_Os08g33820	0.905362	9.87421	9.58233	3.28875	4
LOC_Os01g73910	0.298758	2.85107	2.42701	1.72192	4
LOC_Os02g07495	2.25593	20.3324	19.7925	12.0462	4
LOC_Os08g05820	29.8476	272.51	257.368	154.139	4
LOC_Os01g72330	1.85956	11.502	5.74044	2.83705	4
LOC_Os03g30300	4.13128	24.8232	15.2703	6.52178	4
LOC_Os07g33610	1.46232	10.1648	6.33567	2.89204	4
LOC_Os02g46473	1.14748	9.73375	6.432	2.91777	4
LOC_Os02g37010	6.42366	49.4881	37.6701	15.5172	4
LOC_Os02g56500	0.873016	7.73616	6.20051	2.537	4
LOC_Os01g65440	12.4013	99.84	77.909	38.1519	4
LOC_Os02g53600	2.45645	20.1863	14.9666	8.12004	4
LOC_Os06g06080	0.386055	3.2748	2.63439	1.57064	4
LOC_Os04g44320	1.54963	15.9521	11.8963	5.9762	4
LOC_Os10g07978	0.302416	2.88598	2.27423	1.23036	4
LOC_Os11g47730	2.91375	26.8406	17.9303	9.44645	4
LOC_Os03g52840	30.2908	193.381	124.267	70.9248	4
LOC_Os05g45820	0.443048	3.05358	2.05153	1.12657	4
LOC_Os04g35540	16.8458	126.822	89.6169	55.5629	4
LOC_Os12g02290	6.08186	43.2751	33.5447	20.3483	4
LOC_Os03g30530	13.3169	77.2379	69.1065	28.8207	4
LOC_Os02g39080	0.543641	3.87042	3.48262	1.42185	4
LOC_Os08g04830	0.807956	5.90178	5.16334	2.37402	4
LOC_Os03g16780	11.054	71.6184	71.3587	43.379	4
LOC_Os02g25700	0.939437	9.46317	7.32641	2.38877	4
LOC_Os06g48620	0.733907	6.94814	4.75258	1.54624	4
LOC_Os04g34460	0.311089	2.74884	1.92066	0.527351	4
LOC_Os08g40420	0.221435	2.48885	1.55422	0.495491	4
LOC_Os03g49720	0.932393	7.08536	4.69616	1.42251	4
LOC_Os06g45540	20.4881	147.397	97.4246	32.7117	4
LOC_Os12g03480	21.2929	134.834	91.5178	25.661	4
LOC_Os01g21034	1.97394	10.0001	4.16926	2.45386	4
LOC_Os01g07300	1.26767	8.60261	3.58374	3.35231	4
LOC_Os01g71170	1.4187	7.70957	2.93889	2.34482	4
LOC_Os07g09050	2.1989	11.5122	5.69387	5.10204	4
LOC_Os01g07890	0.454899	4.09996	2.66072	2.3134	4
LOC_Os02g33070	2.67436	23.3403	15.4419	12.1359	4
LOC_Os04g08350	6.53441	60.9509	39.6135	29.4925	4
LOC_Os12g30500	0.566293	4.32334	2.64982	2.18872	4
LOC_Os04g47190	2.19059	18.0461	13.7163	10.8832	4
LOC_Os07g02800	5.62399	46.473	39.0391	33.039	4
LOC_Os05g13320	0.614398	5.13034	2.47063	1.79661	4
LOC_Os10g14050	1.80665	14.4739	7.63186	6.12519	4
LOC_Os11g22396	0.27774	1.96333	0.992757	0.753309	4
LOC_Os04g44330	2.37481	28.8614	22.0228	17.2797	4
LOC_Os06g15990	2.60509	35.2378	29.7882	26.0669	4
LOC_Os04g33630	2.48334	36.4595	23.6499	20.2066	4
LOC_Os05g44170	0.693768	11.0345	8.45391	6.17432	4
LOC_Os08g03310	1.42803	21.311	14.4882	10.5438	4
LOC_Os12g02830	0.308772	3.60144	2.25753	1.57027	4
LOC_Os04g47310	0.543048	5.18234	1.23523	0.73645	4
LOC_Os01g55600	1.85708	22.0356	8.36212	6.20621	4
LOC_Os09g14490	0.411952	3.78568	1.37209	1.0475	4
LOC_Os04g51440	0.195994	1.81843	0.525422	0.498366	4
LOC_Os03g17680	1.27058	16.8406	7.74132	4.5231	4
LOC_Os12g31860	0.711634	6.90726	3.0951	1.83736	4
LOC_Os02g55890	0.985932	17.4647	5.31446	4.60107	4
LOC_Os11g19790	0.187994	3.1894	1.09958	0.764839	4
LOC_Os09g27990	0.195878	2.70007	1.05022	0.398457	4
LOC_Os01g51260	4.12029	23.0361	21.6654	19.303	4
LOC_Os02g19130	18.0408	130.572	98.8077	97.0006	4
LOC_Os06g37080	3.84511	26.7926	18.7418	17.4793	4
LOC_Os01g73670	1.8943	11.5495	8.13676	7.28536	4
LOC_Os11g10750	16.9001	97.7364	78.3398	66.2135	4
LOC_Os12g37380	0.496736	3.16026	2.51804	2.12198	4
LOC_Os01g05450	1.6548	10.5279	8.06581	5.72255	4
LOC_Os04g47180	3.58312	21.0126	16.7163	11.3423	4
LOC_Os05g01950	1.40009	8.27119	6.82432	4.47555	4
LOC_Os03g02690	2.03033	9.92702	7.1473	4.70376	4
LOC_Os06g46310	26.3946	138.987	89.1499	64.7672	4
LOC_Os01g10040	9.23046	48.8178	46.6371	32.8593	4
LOC_Os01g28744	12.8356	62.9189	58.871	43.2318	4
LOC_Os07g46280	34.26	177.289	163.702	121.087	4
LOC_Os07g31270	7.94174	40.6254	33.5832	24.0145	4
LOC_Os01g45090	1.22369	5.67671	4.92074	3.26715	4
LOC_Os09g27650	9.14817	44.289	40.8351	25.2205	4
LOC_Os01g42150	10.7205	53.8057	45.6351	38.5271	4
LOC_Os07g12770	4.05515	19.3015	15.8125	13.1985	4
LOC_Os08g03650	15.871	73.1828	58.477	45.5071	4
LOC_Os01g68598	9.27612	40.9827	35.0406	29.2872	4
LOC_Os08g35630	4.84005	21.0251	17.3511	14.4509	4
LOC_Os06g49160	6.81787	30.3629	26.8512	23.9934	4
LOC_Os02g26700	256.379	1106.92	758.707	584.96	4
LOC_Os04g56100	1.84234	8.03109	5.58752	4.16412	4
LOC_Os07g34020	1.15032	5.57592	3.68453	3.34285	4
LOC_Os07g01904	0.818369	3.56742	2.57062	2.21965	4
LOC_Os09g25890	1.1409	5.01179	3.76027	3.5365	4
LOC_Os01g07870	24.3973	96.3436	90.318	47.1016	4
LOC_Os02g50372	1.48614	5.85302	5.07062	2.69922	4
LOC_Os01g67730	5.57185	21.1875	18.7299	10.7481	4
LOC_Os11g05494	7.93937	31.731	30.9585	17.3927	4
LOC_Os01g21130	3.57865	11.1308	10.931	5.33847	4
LOC_Os04g32460	66.5439	222.157	219.979	117.048	4
LOC_Os01g05860	2.87817	9.30439	8.4857	4.64101	4
LOC_Os06g44410	1.31596	4.30237	3.74164	1.89616	4
LOC_Os10g05069	19.1134	63.9755	56.0691	33.2815	4
LOC_Os06g42020	12.9745	45.2028	43.967	18.6949	4
LOC_Os11g09375	1.99772	7.76696	7.57344	3.38649	4
LOC_Os12g10750	10.2418	35.7623	33.7393	16.1642	4
LOC_Os02g15540	4.31349	14.6361	12.2785	8.77456	4
LOC_Os04g27950	10.039	33.8858	30.9903	23.3145	4
LOC_Os12g32480	9.63119	31.1272	29.068	21.4727	4
LOC_Os01g27160	2.76351	8.91289	8.36256	5.68012	4
LOC_Os06g04340	10.7814	34.3945	33.7956	22.9715	4
LOC_Os10g32470	1.9045	6.50001	6.49804	4.4795	4
LOC_Os03g07480	2.0082	7.38185	7.04764	4.62979	4
LOC_Os11g03730	4.76041	16.9785	16.5737	10.564	4
LOC_Os10g37240	23.0813	79.1463	75.5031	46.448	4
LOC_Os04g25960	4.33659	16.139	13.76	8.90802	4
LOC_Os11g11256	17.9906	66.1768	57.6765	36.7854	4
LOC_Os11g02080	4.94957	19.1406	16.4619	10.6607	4
LOC_Os07g39690	4.20692	16.0742	12.7275	8.85286	4
LOC_Os10g32170	0.939437	3.73546	3.05267	1.99064	4
LOC_Os08g31000	1.18188	4.93906	4.87966	4.59625	4
LOC_Os01g04050	9.48668	39.5804	29.7544	9.85872	4
LOC_Os03g15050	4.03659	18.1084	13.5607	4.48462	4
LOC_Os02g53180	0.472694	2.28332	1.792	0.58762	4
LOC_Os10g22730	8.58363	38.7742	32.3142	9.44026	4
LOC_Os05g02480	1.64332	6.27291	5.76709	1.83857	4
LOC_Os01g37470	3.60458	22.333	17.9828	6.39795	4
LOC_Os10g08018	0.841145	4.34801	2.86993	1.17636	4
LOC_Os12g37840	31.979	173.449	125.459	45.298	4
LOC_Os02g37050	3.44243	19.0804	13.9826	7.9045	4
LOC_Os01g67490	0.719129	3.92154	3.00444	1.35837	4
LOC_Os08g06640	1.98873	11.5102	9.69348	4.71976	4
LOC_Os05g41220	21.1979	97.813	91.9398	41.2938	4
LOC_Os02g35180	2.54341	11.8248	10.9666	5.87031	4
LOC_Os09g03570	3.51876	16.2894	15.5615	7.68164	4
LOC_Os02g53169	0.680016	3.24472	2.76211	1.15275	4
LOC_Os07g09140	7.78531	36.0062	30.5192	13.6468	4
LOC_Os08g31980	13.1076	57.4114	49.047	22.6127	4
LOC_Os05g46630	0.876841	3.62603	3.07721	1.24858	4
LOC_Os07g09340	55.7691	270.789	217.135	111.236	4
LOC_Os07g41280	17.7237	78.9883	63.4101	32.1189	4
LOC_Os01g53779	0.729372	2.83574	1.58005	0.576994	4
LOC_Os05g39990	64.5158	233.86	143.057	52.5701	4
LOC_Os03g09080	9.34413	31.9481	17.3815	7.27345	4
LOC_Os10g32400	6.15868	22.27	13.7008	5.78218	4
LOC_Os03g63950	10.03	29.606	17.8816	6.61721	4
LOC_Os03g02240	0.700679	2.22888	1.8052	0.712665	4
LOC_Os03g19670	2.11751	6.24776	4.12848	1.68553	4
LOC_Os08g17610	4.02108	11.9133	8.99275	3.60871	4
LOC_Os09g11250	11.4931	33.6843	23.7926	9.3255	4
LOC_Os02g13850	18.2477	69.493	47.3336	18.9734	4
LOC_Os04g37990	3.33895	13.785	10.1803	4.3354	4
LOC_Os11g31820	2.17419	8.19018	5.85648	2.61874	4
LOC_Os05g05270	3.07964	11.2065	9.00647	4.20016	4
LOC_Os03g06850	19.2993	71.4792	44.6494	23.9147	4
LOC_Os04g51250	2.57292	9.39705	6.13113	3.34386	4
LOC_Os03g12290	16.7115	67.2491	46.5685	23.0501	4
LOC_Os05g51030	7.66521	31.2276	19.6641	9.848	4
LOC_Os07g42380	14.6245	55.7414	36.9901	18.4929	4
LOC_Os09g23140	1.18577	4.50541	2.88985	1.40707	4
LOC_Os08g10300	1.25614	5.06136	3.03685	1.68647	4
LOC_Os12g38150	9.92383	39.1676	21.3637	12.3366	4
LOC_Os02g09150	26.1391	144.563	86.0221	45.0301	4
LOC_Os07g48640	2.29287	10.7486	6.82318	3.55951	4
LOC_Os10g33650	1.18786	5.55676	3.20144	1.8478	4
LOC_Os02g02120	1.21834	4.06013	1.64014	1.59324	4
LOC_Os03g28270	1.19719	2.81654	1.42236	1.40793	4
LOC_Os01g16350	6.70318	15.6961	9.62028	9.27985	4
LOC_Os02g15260	8.72687	21.311	15.9834	11.5659	4
LOC_Os01g18240	2.59659	6.21452	4.62858	3.54649	4
LOC_Os05g48070	9.74466	23.9311	18.4083	14.071	4
LOC_Os03g04440	4.68495	12.0782	9.31326	6.91406	4
LOC_Os02g01480	10.8683	26.4462	21.3255	15.7309	4
LOC_Os01g67580	5.31679	13.0248	10.5448	8.09297	4
LOC_Os06g45690	1.15601	2.81926	2.29142	1.80287	4
LOC_Os05g30810	15.5026	35.7349	28.0349	22.3949	4
LOC_Os07g45550	5.31657	12.919	9.33985	7.49167	4
LOC_Os01g47420	9.91508	25.5556	17.8442	12.8774	4
LOC_Os09g30412	337.523	841.803	580.366	436.365	4
LOC_Os02g02360	19.0235	50.0011	39.7614	32.3028	4
LOC_Os03g49210	59.6425	162.906	125.397	102.603	4
LOC_Os02g34830	5.34124	15.2669	12.1116	9.44801	4
LOC_Os05g50640	4.12349	11.331	8.88872	6.85221	4
LOC_Os01g64256	4.14941	11.1755	9.46534	7.17467	4
LOC_Os07g02980	7.50717	19.3813	15.8033	12.1727	4
LOC_Os04g30200	6.50042	16.8605	14.8185	11.5958	4
LOC_Os04g33440	31.925	89.9178	68.2734	49.3155	4
LOC_Os03g05420	19.9015	54.3923	43.5221	31.8243	4
LOC_Os04g53994	4.28223	11.4183	9.33122	6.85349	4
LOC_Os11g37260	5.838	15.9005	12.9445	9.08144	4
LOC_Os01g65080	15.247	38.2169	30.0157	27.8709	4
LOC_Os03g01016	4.90731	12.3081	9.65969	8.63872	4
LOC_Os10g39860	4.11883	10.4463	8.62725	7.98229	4
LOC_Os03g20560	7.91931	19.9433	17.531	14.5993	4
LOC_Os01g08370	5.03043	12.3092	10.4679	8.56026	4
LOC_Os07g07820	3.03682	7.26816	6.00542	5.03029	4
LOC_Os08g40630	5.7848	14.2047	11.694	9.84755	4
LOC_Os01g61890	23.2117	49.032	37.7324	28.1335	4
LOC_Os04g31070	139.469	291.503	228.125	169.426	4
LOC_Os02g17640	24.0305	51.3634	38.7144	29.9731	4
LOC_Os05g01540	17.658	36.4394	27.7117	21.2621	4
LOC_Os02g21660	77.4082	157.616	129.486	112.393	4
LOC_Os03g29770	22.9239	46.0557	36.2931	30.8543	4
LOC_Os03g29260	61.8048	130.659	100.636	81.2295	4
LOC_Os04g30210	10.9249	21.9359	17.1458	13.5548	4
LOC_Os04g51280	28.6179	57.9309	46.6656	38.1043	4
LOC_Os03g18840	18.107	40.4895	33.9506	28.442	4
LOC_Os06g04360	6.78711	15.0628	13.0019	10.6759	4
LOC_Os03g10755	13.7602	30.093	24.3129	18.8941	4
LOC_Os05g27940	111.322	232.816	196.48	154.047	4
LOC_Os03g44780	13.8793	29.9573	25.4231	20.4969	4
LOC_Os07g46760	26.2212	56.2883	47.1133	37.7822	4
LOC_Os02g03960	36.5234	73.6714	53.7271	46.7933	4
LOC_Os10g12620	5.91488	12.2351	8.93267	7.74198	4
LOC_Os02g48840	76.5384	164.468	118.984	101.822	4
LOC_Os06g51330	15.2358	33.0914	24.6786	21.1351	4
LOC_Os07g06390	17.9969	37.9849	28.5196	24.204	4
LOC_Os04g52640	2.16613	4.88078	3.4314	2.92611	4
LOC_Os08g38600	21.3811	49.6501	35.4334	30.8806	4
LOC_Os07g01920	22.3888	49.9598	36.6147	32.2883	4
LOC_Os03g44620	262.954	575.958	400.304	326.074	4
LOC_Os02g17390	24.8341	53.645	35.8634	27.7848	4
LOC_Os04g12560	2.53146	5.36842	3.57826	2.83224	4
LOC_Os08g42110	17.8374	36.6763	24.6465	19.5624	4
LOC_Os09g04504	17.0062	34.7768	24.8675	19.8805	4
LOC_Os12g30760	6.90878	14.3183	10.3065	8.14488	4
LOC_Os12g42044	3.17949	6.61627	4.6105	3.79981	4
LOC_Os03g37970	484.888	974.02	677.478	643.645	4
LOC_Os06g45900	8.45664	17.4001	11.4825	10.6492	4
LOC_Os08g34170	44.8344	94.9317	66.0694	60.3526	4
LOC_Os03g60130	32.431	71.4593	46.2347	42.3286	4
LOC_Os12g13290	3.42726	7.26812	4.67744	3.97391	4
LOC_Os01g53140	8.81385	22.3907	14.6782	12.5131	4
LOC_Os03g51680	4.81217	12.8673	8.56635	7.23533	4
LOC_Os12g10190	2.87931	6.96892	4.45437	3.94719	4
LOC_Os01g73150	5.08055	13.5494	8.77983	8.61243	4
LOC_Os07g34589	199.362	500.924	328.242	314.899	4
LOC_Os04g55290	9.05581	24.479	17.1586	16.735	4
LOC_Os10g01820	1.50206	3.84901	2.76584	2.50382	4
LOC_Os11g14190	7.79557	20.4681	14.2339	13.2149	4
LOC_Os01g69250	93.8342	214.327	166.589	160.114	4
LOC_Os07g09060	39.5564	91.7563	70.5232	68.5206	4
LOC_Os11g47760	2348	5766.52	4465.67	4378.12	4
LOC_Os03g25480	5.75066	13.8891	10.1738	9.8567	4
LOC_Os08g28010	4.76724	10.9786	7.84232	7.57624	4
LOC_Os11g05050	12.7725	30.7801	21.2802	21.258	4
LOC_Os01g03500	9.48996	22.3613	21.2006	19.3046	4
LOC_Os04g37750	5.77663	13.2713	13.244	12.8389	4
LOC_Os04g56160	89.0338	193.451	175.808	163.874	4
LOC_Os04g51400	4.92897	11.289	10.667	10.5279	4
LOC_Os05g32710	8.19285	18.31	16.7107	16.3455	4
LOC_Os02g16909	23.4584	47.8064	41.832	41.7835	4
LOC_Os07g42450	108.736	220.291	218.956	213.061	4
LOC_Os01g11414	26.2773	61.0613	52.3224	50.1229	4
LOC_Os01g61430	13.186	31.6597	26.2996	25.2816	4
LOC_Os01g55900	3.23759	7.60152	6.31226	5.64509	4
LOC_Os02g46956	42.9544	93.7364	76.7867	68.819	4
LOC_Os03g64110	40.841	89.0055	76.2326	69.0094	4
LOC_Os07g09450	32.7284	71.9152	61.3113	56.3494	4
LOC_Os07g12250	77.7174	168.697	145.574	135.125	4
LOC_Os07g49270	29.6733	66.8259	59.0238	53.2268	4
LOC_Os08g42440	9.18508	20.6643	17.908	15.5974	4
LOC_Os02g56020	12.2374	25.1332	22.0319	20.8566	4
LOC_Os01g67180	13.3015	27.3572	24.1452	22.0431	4
LOC_Os09g30200	10.9164	22.1073	19.9412	18.4051	4
LOC_Os05g07000	15.4973	31.0263	27.0455	25.0215	4
LOC_Os01g48930	50.4598	103.991	93.2127	79.2811	4
LOC_Os12g39370	12.7845	26.1533	22.9114	19.8331	4
LOC_Os07g12790	14.5966	30.7808	26.7	23.6873	4
LOC_Os03g40110	19.6973	40.9148	33.6768	32.363	4
LOC_Os04g28180	454.17	969.322	781.663	761.472	4
LOC_Os04g57590	13.7654	29.3026	23.89	23.653	4
LOC_Os05g08400	6.95514	14.553	11.3003	11.2243	4
LOC_Os12g01430	4.79157	10.1614	7.92986	7.82032	4
LOC_Os05g01750	8.34368	17.4689	13.8844	13.0269	4
LOC_Os03g53950	55.2406	115.261	92.6128	84.7759	4
LOC_Os09g01620	4.1891	8.57386	6.83784	6.3416	4
LOC_Os08g38570	8.17158	19.0842	16.6882	16.6753	4
LOC_Os01g61380	11.2924	36.7198	33.1167	31.5854	4
LOC_Os05g06150	1.75771	5.59132	4.95007	4.56876	4
LOC_Os02g52560	2.93138	10.8391	9.96504	8.25652	4
LOC_Os02g11720	6.44494	22.241	21.9326	19.308	4
LOC_Os04g53460	3.5836	12.1303	11.0178	9.32255	4
LOC_Os08g44400	2.21618	7.26335	6.67767	5.63523	4
LOC_Os09g36200	1.51129	4.693	4.63028	4.28205	4
LOC_Os01g16370	2.73631	7.83892	6.45807	6.29863	4
LOC_Os02g33080	17.1781	47.3137	39.312	36.3289	4
LOC_Os03g19540	50.9128	142.258	120.391	110.215	4
LOC_Os03g13540	8.20758	22.7755	18.9813	16.1631	4
LOC_Os04g55700	1.36245	4.04506	3.65248	3.04867	4
LOC_Os06g46366	14.0466	42.4969	35.2748	29.2725	4
LOC_Os05g38210	3.63301	11.0944	7.79153	7.68593	4
LOC_Os08g41840	6.28335	18.692	13.952	12.2491	4
LOC_Os08g42920	31.9389	94.6811	74.4599	69.3941	4
LOC_Os10g12130	1.0434	3.65581	2.87456	2.72235	4
LOC_Os08g43040	3.21695	12.4747	10.6624	9.81593	4
LOC_Os01g62650	59.7019	151.785	126.199	61.3828	4
LOC_Os01g55290	3.25355	8.75246	7.22441	3.61562	4
LOC_Os02g53400	7.23466	19.6963	16.9645	8.75055	4
LOC_Os01g19490	20.2905	50.4232	41.3273	21.8433	4
LOC_Os01g72970	3.63421	9.63374	8.19265	4.4472	4
LOC_Os03g61120	17.9371	46.1032	39.0283	21.3819	4
LOC_Os06g33710	10.3321	25.9141	19.5632	10.812	4
LOC_Os07g09870	40.4509	111.782	84.5395	46.5768	4
LOC_Os04g52180	228.329	639.086	469.548	237.949	4
LOC_Os03g08480	9.47073	28.3757	21.495	10.7195	4
LOC_Os12g08140	0.919128	2.6119	2.00705	0.972244	4
LOC_Os01g27260	5.84355	14.3286	13.7073	7.80085	4
LOC_Os03g13240	5.41865	13.6253	12.8285	7.24348	4
LOC_Os03g19550	29.1407	74.0033	69.3144	39.7165	4
LOC_Os05g49230	60.8634	153.56	140.591	80.6839	4
LOC_Os06g33549	22.7652	54.0015	48.8463	28.8836	4
LOC_Os01g01670	33.1027	82.7924	81.9047	42.426	4
LOC_Os01g67570	14.0679	36.3596	36.2848	19.2271	4
LOC_Os03g39960	3.78233	10.4982	10.2482	6.10999	4
LOC_Os07g43040	6.024	14.8509	14.2407	6.89293	4
LOC_Os05g46520	6.81997	19.4347	18.0753	8.88757	4
LOC_Os08g33154	0.906812	2.49998	2.38679	1.19902	4
LOC_Os10g42970	5.43641	15.0516	13.6907	7.06536	4
LOC_Os01g17150	4.63806	13.7702	12.8859	8.01958	4
LOC_Os03g53170	2.12648	6.53311	6.32523	3.99296	4
LOC_Os01g68310	9.86968	28.605	25.3362	15.5597	4
LOC_Os10g31830	3.27555	9.82078	8.80866	5.1697	4
LOC_Os01g12560	9.51965	25.8102	23.2591	14.585	4
LOC_Os02g48600	10.6837	29.4537	25.69	15.7925	4
LOC_Os11g07020	2.91648	8.09499	6.94052	4.44956	4
LOC_Os12g01170	2.98435	8.22752	6.86587	4.00673	4
LOC_Os04g42470	15.212	41.026	37.0087	25.9664	4
LOC_Os06g48590	15.5641	42.1958	38.0175	27.9729	4
LOC_Os02g55310	3.42999	9.58028	8.97087	5.95625	4
LOC_Os11g03680	7.98263	23.7001	22.6784	15.5424	4
LOC_Os12g03440	1.64169	4.81266	4.61287	3.24132	4
LOC_Os12g01480	3.38389	9.41871	9.07157	6.59674	4
LOC_Os01g48720	39.3757	88.7338	73.986	46.7388	4
LOC_Os06g01470	3.77046	8.66229	7.17617	4.65674	4
LOC_Os03g22730	73.6288	172.726	143.837	90.7947	4
LOC_Os01g57910	5.87981	12.8255	10.6449	6.83473	4
LOC_Os03g22740	110.346	241.528	198.853	127.844	4
LOC_Os06g40050	18.3269	40.1219	32.6512	19.9259	4
LOC_Os03g16230	15.0199	34.8622	26.5171	18.1638	4
LOC_Os05g10754	22.3617	49.8817	37.9901	25.8586	4
LOC_Os03g30290	10.0596	22.0689	17.3587	11.7606	4
LOC_Os07g08760	59.9368	130.911	104.575	71.7306	4
LOC_Os08g13630	9.25846	19.5656	15.3371	10.8656	4
LOC_Os04g42090	59.4382	121.462	92.3733	61.781	4
LOC_Os01g14950	197.642	414.326	309.273	190.949	4
LOC_Os12g35940	1.39663	2.92067	2.15569	1.38106	4
LOC_Os09g38759	7.13497	14.4731	10.8868	6.46822	4
LOC_Os03g18264	25.5462	56.3339	36.7326	23.9938	4
LOC_Os01g54960	9.05501	19.9898	14.1814	9.36089	4
LOC_Os07g11120	4.37623	9.66729	6.7547	4.45109	4
LOC_Os11g03610	3.76547	8.67376	6.0757	4.22608	4
LOC_Os03g01150	11.3024	26.42	18.7807	11.4957	4
LOC_Os05g38219	2.41942	5.75791	4.40261	2.89828	4
LOC_Os12g07800	6.41886	15.3298	11.579	7.26085	4
LOC_Os03g06240	328.886	845.946	591.018	384.057	4
LOC_Os07g46610	2.06159	5.30883	3.73234	2.39641	4
LOC_Os06g41010	220.268	570.786	411.568	253.089	4
LOC_Os12g03094	1.99887	5.04638	3.34041	2.12987	4
LOC_Os02g07740	7.60871	19.279	16.0868	10.2515	4
LOC_Os05g33040	10.1413	26.8832	22.1203	13.796	4
LOC_Os12g41390	25.7237	67.8099	56.7522	35.3981	4
LOC_Os10g34680	3.87186	9.6515	7.74754	4.76716	4
LOC_Os02g51710	21.4205	53.1654	41.4538	28.2423	4
LOC_Os10g33620	6.80432	16.7082	13.499	8.86338	4
LOC_Os06g45670	20.4772	53.6094	42.5737	28.9372	4
LOC_Os10g41380	9.36783	24.1374	19.6341	13.244	4
LOC_Os10g05210	16.3619	43.7603	36.1729	24.3684	4
LOC_Os01g28300	4.81294	10.5069	10.2117	5.56717	4
LOC_Os01g72200	12.5632	26.3912	24.8409	14.5863	4
LOC_Os09g15810	17.3482	36.5397	33.9384	19.5655	4
LOC_Os07g44230	23.1057	47.3497	44.2319	24.5969	4
LOC_Os01g63890	18.0498	36.5892	36.0539	22.3183	4
LOC_Os01g68104	50.5664	101.693	94.1301	59.2723	4
LOC_Os05g45870	4.15525	8.55778	8.02352	5.12037	4
LOC_Os02g07044	6.2288	12.6809	11.4155	7.09559	4
LOC_Os08g13890	5.07454	10.4925	9.64639	5.93555	4
LOC_Os05g30340	16.0717	32.4067	29.1087	17.5078	4
LOC_Os12g38590	20.3711	42.2671	37.7274	22.7956	4
LOC_Os01g19160	3.82958	8.23108	8.07185	3.78982	4
LOC_Os06g10480	11.2265	23.8627	22.8463	11.3133	4
LOC_Os03g51650	52.3652	110.652	103.633	52.9553	4
LOC_Os10g21352	46.9418	97.9431	93.3667	47.7448	4
LOC_Os12g30510	13.9328	30.7875	28.2013	14.4956	4
LOC_Os07g42080	26.1634	56.698	50.8509	24.2825	4
LOC_Os01g55780	34.653	66.6519	55.5818	27.1516	4
LOC_Os09g33820	5.40763	10.3509	8.69468	4.28582	4
LOC_Os05g24880	23.8906	45.4901	35.8757	17.5782	4
LOC_Os05g10980	21.309	43.7774	37.0017	19.303	4
LOC_Os08g16480	5.36846	11.1686	9.14187	4.76912	4
LOC_Os08g02370	32.75	66.4628	57.2977	28.0159	4
LOC_Os06g05110	30.3514	59.5021	51.7549	23.5252	4
LOC_Os10g35000	26.4982	52.856	43.223	18.9461	4
LOC_Os09g21802	6.87253	14.6667	11.6183	5.39741	4
LOC_Os01g33050	82.9863	196.096	160.849	89.1867	4
LOC_Os01g73560	38.2922	88.685	75.0147	43.606	4
LOC_Os12g12360	269.055	637.991	527.028	304.268	4
LOC_Os03g06610	18.1023	39.8408	34.5522	18.5666	4
LOC_Os07g05680	18.4234	39.0702	34.7021	19.0562	4
LOC_Os04g52850	24.3906	50.632	41.4144	24.2255	4
LOC_Os05g51380	7.40351	15.2561	12.755	7.10392	4
LOC_Os08g09230	23.5229	50.22	40.3957	21.7317	4
LOC_Os12g01940	31.8144	68.7568	55.7821	31.2351	4
LOC_Os12g02040	5.33309	11.6525	9.29502	5.09557	4
LOC_Os10g35130	10.5526	23.6881	18.7138	10.7331	4
LOC_Os02g08130	7.41149	16.4485	13.6771	7.1526	4
LOC_Os09g33470	5.27686	11.5636	9.14505	4.77078	4
LOC_Os12g01916	9.73236	21.8814	17.6573	8.98229	4
LOC_Os10g34350	6.9985	16.3258	14.1696	7.11822	4
LOC_Os10g42520	21.9664	49.5891	42.8274	21.9818	4
LOC_Os02g10540	11.1856	28.7445	28.0944	25.6986	4
LOC_Os04g42990	14.636	31.1404	30.6006	26.9326	4
LOC_Os01g68700	23.7262	51.9784	50.778	43.7567	4
LOC_Os03g12000	10.0421	22.204	22.0072	19.0025	4
LOC_Os12g39650	6.29758	13.7623	13.1767	11.4046	4
LOC_Os02g10480	8.13963	16.9706	16.7612	14.0462	4
LOC_Os02g38340	10.7739	22.0377	21.378	18.1859	4
LOC_Os08g37790	14.5545	29.5957	28.5562	23.9854	4
LOC_Os06g03860	7.20916	14.8424	13.8799	11.6709	4
LOC_Os12g43363	11.3443	22.9642	21.4476	18.0652	4
LOC_Os04g32710	116.548	254.806	236.602	200.421	4
LOC_Os08g33720	13.2961	30.2702	27.3528	22.8708	4
LOC_Os03g02450	5.48134	12.2054	11.622	9.33831	4
LOC_Os07g08820	14.1197	31.1572	30.3189	24.4528	4
LOC_Os07g38930	9.69432	23.896	23.4419	18.6318	4
LOC_Os12g21798	59.4893	142.934	133.753	112.131	4
LOC_Os01g39800	5.90073	11.8879	10.426	7.20201	4
LOC_Os03g40020	4.21378	8.8111	7.95699	5.24493	4
LOC_Os02g02530	39.6896	85.5602	73.7048	49.8768	4
LOC_Os08g25010	9.39274	19.7835	17.3785	12.023	4
LOC_Os11g11960	1.99396	4.42678	3.82685	2.66185	4
LOC_Os01g50160	2.55906	5.25466	4.59336	3.51176	4
LOC_Os03g01910	59.2022	119.177	105.662	81.1543	4
LOC_Os03g60920	14.4838	28.9955	25.302	19.7992	4
LOC_Os12g06490	50.0963	100.752	86.4636	66.0722	4
LOC_Os09g17730	101.306	215.708	190.379	142.905	4
LOC_Os04g54080	2.65403	5.558	5.17451	3.7792	4
LOC_Os10g34390	15.3074	30.6449	28.1359	20.2044	4
LOC_Os02g19550	2.1053	4.77258	4.03389	2.95354	4
LOC_Os03g31550	30.3821	70.2813	58.2355	42.3776	4
LOC_Os03g10460	12.6118	28.9608	23.7593	16.8411	4
LOC_Os02g57980	21.7681	52.0325	44.4416	33.7167	4
LOC_Os01g73840	17.4906	40.8011	36.6927	27.0404	4
LOC_Os12g09570	7.78214	18.1899	15.7818	11.324	4
LOC_Os01g55040	15.7225	37.4901	34.4671	25.6794	4
LOC_Os06g04350	35.5457	85.3806	79.7082	60.6075	4
LOC_Os03g24920	31.6717	69.7995	63.5658	46.7411	4
LOC_Os07g45360	4.96836	11.0982	10.0096	7.54633	4
LOC_Os03g06654	1.67753	3.74475	3.57189	2.60424	4
LOC_Os12g42070	1.64343	3.73414	3.49025	2.56702	4
LOC_Os05g03040	11.2579	25.5996	23.4719	16.4808	4
LOC_Os03g02600	5.44738	12.9709	11.5523	7.97064	4
LOC_Os01g63444	1.73162	4.1232	3.76111	2.59552	4
LOC_Os08g02360	7.38545	17.6584	16.0933	10.8995	4
LOC_Os07g48170	18.0134	43.0401	40.6109	28.4453	4
LOC_Os11g24590	9.01997	21.7067	19.9564	14.0406	4
LOC_Os06g17880	1.59236	3.81261	3.55525	2.35103	4
LOC_Os11g48080	3.02697	7.48911	6.88522	4.56111	4
LOC_Os05g05220	39.9009	100.809	89.9914	61.9274	4
LOC_Os06g40650	9.9626	24.6263	20.9085	14.1991	4
LOC_Os06g47600	132.841	330.073	276.942	185.554	4
LOC_Os02g57630	36.7837	87.042	75.2469	50.9191	4
LOC_Os08g28214	13.1092	30.4028	25.1503	16.9256	4
LOC_Os12g06670	54.1834	126.018	105.186	72.1645	4
LOC_Os08g37605	12.0417	28.5546	28.5287	19.6705	4
LOC_Os09g12270	9.43714	22.3147	22.2633	15.1658	4
LOC_Os10g11140	5.96539	13.4414	13.0844	8.13587	4
LOC_Os04g58280	9.93598	21.5408	20.7909	13.7106	4
LOC_Os08g33350	4.64618	10.161	9.90781	6.79314	4
LOC_Os06g49550	7.84509	15.932	15.8139	11.2251	4
LOC_Os06g27860	10.817	22.9393	22.823	17.0305	4
LOC_Os07g19190	34.8856	75.6023	72.8933	55.1319	4
LOC_Os11g05394	5.3808	12.0311	11.9732	8.5662	4
LOC_Os02g06640	801.449	2437.85	1406.53	1297.45	4
LOC_Os02g06070	3.06206	8.76644	5.07453	4.43808	4
LOC_Os11g13940	0.71904	2.1348	1.16825	1.02388	4
LOC_Os01g46380	153.355	434.995	293.636	267.391	4
LOC_Os05g44570	1.93754	5.88944	3.77759	3.41586	4
LOC_Os03g20410	9.14138	26.8421	16.4518	15.8777	4
LOC_Os06g43660	42.0876	144.049	88.0702	83.9808	4
LOC_Os03g22680	3.35921	13.9627	7.99025	6.83335	4
LOC_Os03g53100	3.17341	12.8988	7.47612	5.64846	4
LOC_Os04g44730	2.21376	7.74622	3.99241	3.49002	4
LOC_Os11g44950	0.517978	2.07488	1.00989	0.819527	4
LOC_Os01g04950	3.71734	12.1458	8.04823	4.22057	4
LOC_Os01g09500	3.43786	10.9359	7.73392	4.30359	4
LOC_Os12g43100	18.6862	60.6953	37.8156	23.216	4
LOC_Os03g48310	4.48541	15.8535	12.0002	7.04597	4
LOC_Os06g46754	2.51047	9.38022	6.52615	3.89092	4
LOC_Os02g33400	26.9461	76.2443	53.9756	34.24	4
LOC_Os02g35950	57.0304	170.839	118.055	72.9252	4
LOC_Os05g48800	120.328	372.795	260.138	168.159	4
LOC_Os01g72340	28.7712	81.9439	63.2695	40.4072	4
LOC_Os12g32230	1.3856	4.21174	3.24178	2.06698	4
LOC_Os01g59580	1.14643	3.77479	2.52928	1.9025	4
LOC_Os03g05225	6.19621	20.7615	13.5303	10.3356	4
LOC_Os03g57580	2.27413	7.80143	5.02065	3.74166	4
LOC_Os06g09570	54.453	174.721	113.273	80.4518	4
LOC_Os04g52450	1.54072	5.13444	3.71912	2.76104	4
LOC_Os07g48610	1.23051	4.023	2.79894	2.08592	4
LOC_Os02g43930	343.539	1079.07	743.539	509.015	4
LOC_Os08g45010	111.455	349.037	251.784	180.79	4
LOC_Os09g25865	1.83149	5.4376	3.9279	2.73213	4
LOC_Os08g32400	6.44819	23.1979	17.0619	12.8828	4
LOC_Os08g33400	11.6883	38.9101	31.0029	24.6059	4
LOC_Os05g05130	12.0366	34.9027	20.9532	15.3656	4
LOC_Os05g41060	484.373	1379.48	898.191	716.595	4
LOC_Os11g47910	18.4543	51.4271	33.9008	25.1839	4
LOC_Os02g56880	22.4338	61.4464	28.9885	11.7561	4
LOC_Os03g38540	32.6792	67.7659	33.5832	14.4087	4
LOC_Os03g16140	60.566	150.744	84.8549	46.4291	4
LOC_Os07g25730	5.74724	14.1245	7.69709	4.64367	4
LOC_Os04g34530	1.84439	5.08477	2.87678	1.96974	4
LOC_Os04g49954	4.8061	12.7403	7.02778	4.6439	4
LOC_Os06g49030	8.85324	22.5935	12.7263	8.08895	4
LOC_Os06g37560	9.66464	24.2741	12.5795	8.45706	4
LOC_Os11g08300	3.30794	9.38269	5.4014	2.77574	4
LOC_Os03g05049	6.58249	15.4034	9.40404	6.81052	4
LOC_Os10g40824	2.79225	6.79229	4.00294	3.17414	4
LOC_Os07g10130	14.0501	29.5844	18.3592	13.6823	4
LOC_Os01g12420	1.93456	4.36727	2.49424	1.26945	4
LOC_Os11g24050	9.43927	23.6058	14.4103	6.61183	4
LOC_Os04g01690	3.70872	8.35658	5.87504	2.67195	4
LOC_Os07g02990	4.41213	10.3377	6.86792	2.96761	4
LOC_Os06g28240	23.6872	52.203	35.7688	17.4788	4
LOC_Os09g21360	8.26031	18.5856	12.9625	6.55736	4
LOC_Os02g03800	12.7334	30.8191	19.9687	10.9804	4
LOC_Os12g29290	1.81002	4.31828	2.70973	1.44649	4
LOC_Os07g41250	10.1005	22.8168	15.3505	8.61421	4
LOC_Os09g32270	4.59781	11.6597	7.67918	4.48025	4
LOC_Os06g05100	23.0863	46.3233	31.8245	18.1822	4
LOC_Os07g38950	4.71413	9.61268	6.27466	3.7805	4
LOC_Os08g44360	53.4715	107.414	67.1901	41.9954	4
LOC_Os01g09800	4.76794	6.41388	4.43987	1.59238	4
LOC_Os04g31120	2.9399	4.32266	3.28627	1.31569	4
LOC_Os04g32030	142.123	205.999	155.296	63.0746	4
LOC_Os01g53660	2.96956	4.56247	3.60379	1.2328	4
LOC_Os03g20700	4.25155	6.52897	5.43084	2.05776	4
LOC_Os08g10250	1.93149	3.30836	2.60708	0.957077	4
LOC_Os05g48200	14.9866	24.9787	18.647	7.4267	4
LOC_Os11g31680	2.73829	4.35528	3.44211	1.39257	4
LOC_Os01g57968	91.4493	164.566	113.22	52.8096	4
LOC_Os03g42020	8.15849	15.0014	11.2173	4.89249	4
LOC_Os06g36090	3.75276	6.82149	5.07688	2.33691	4
LOC_Os08g34879	29.6228	52.2144	38.8783	17.9994	4
LOC_Os12g09670	12.8291	20.6616	14.7481	6.7705	4
LOC_Os06g07130	19.3778	27.0318	19.4261	9.2955	4
LOC_Os02g06584	90.6157	146.928	132.719	54.1493	4
LOC_Os02g37580	10.163	16.6811	14.1146	5.87645	4
LOC_Os03g41530	4.71053	7.82514	7.14313	3.14084	4
LOC_Os02g37090	10.9059	15.3116	13.2894	5.85437	4
LOC_Os02g27060	12.991	19.0801	16.5147	7.23155	4
LOC_Os08g37700	4.39768	6.42358	5.55565	2.51031	4
LOC_Os03g59264	8.32326	12.5441	11.4414	4.70842	4
LOC_Os04g46390	76.8892	108.809	101.751	43.6791	4
LOC_Os05g02220	19.9562	28.6872	26.5046	11.3748	4
LOC_Os01g15470	6.1131	9.25996	9.02408	3.84904	4
LOC_Os11g10640	2.46253	3.79235	3.77233	1.5505	4
LOC_Os02g44890	25.066	37.3804	33.9742	16.9056	4
LOC_Os01g49110	10.2239	15.7748	13.9917	6.66589	4
LOC_Os10g41560	30.878	48.4951	43.0899	20.2742	4
LOC_Os03g16874	22.7138	36.5644	33.616	16.8017	4
LOC_Os06g46434	11.8436	19.6564	18.4061	9.07831	4
LOC_Os04g57300	39.2787	66.0485	52.9377	26.353	4
LOC_Os05g32140	10.1369	17.2745	14.5404	6.99627	4
LOC_Os04g52230	34.6927	57.2829	48.0219	21.5638	4
LOC_Os12g29350	6.47201	10.7044	8.84363	4.10717	4
LOC_Os06g31190	5.01706	7.94685	6.27958	3.08693	4
LOC_Os07g42714	4.63839	8.19712	7.2621	3.38342	4
LOC_Os07g37250	22.1573	40.0709	37.0797	18.4047	4
LOC_Os08g03360	41.2612	76.8574	74.2261	36.6022	4
LOC_Os07g48850	3.2419	6.14119	5.71702	2.70458	4
LOC_Os12g03080	6.39296	11.1734	10.9854	5.0696	4
LOC_Os01g03020	6.63242	7.93281	7.44832	3.50786	4
LOC_Os02g27220	22.9415	27.9474	26.1336	12.7813	4
LOC_Os02g46600	8.30183	10.2998	9.68952	4.76761	4
LOC_Os01g71114	7.11634	8.30032	7.93934	3.94073	4
LOC_Os02g56200	20.8692	24.0779	23.7348	11.4217	4
LOC_Os08g13870	9.01372	10.5949	10.4898	5.04591	4
LOC_Os06g10580	13.5648	17.5998	17.0176	8.32465	4
LOC_Os01g25440	5.93594	8.18236	7.42613	3.52186	4
LOC_Os02g02520	9.806	13.9424	12.3836	5.78024	4
LOC_Os04g45860	5.55534	7.76168	7.00838	3.4567	4
LOC_Os11g14140	48.2194	69.6248	62.2515	30.385	4
LOC_Os02g20950	33.091	45.199	43.8437	21.7866	4
LOC_Os11g42540	11.2359	15.6152	14.6751	7.10093	4
LOC_Os06g37430	20.0849	27.2818	23.4383	11.6308	4
LOC_Os09g04440	22.0158	28.2627	25.3425	12.4637	4
LOC_Os02g46920	44.3209	61.5772	59.9826	27.4951	4
LOC_Os03g40540	9.17954	12.8025	12.2539	5.7197	4
LOC_Os04g50204	57.9461	81.2841	77.2097	35.3624	4
LOC_Os04g31400	19.1608	28.2622	27.0268	12.5206	4
LOC_Os04g41220	40.7438	54.7267	54.6644	24.1382	4
LOC_Os07g17560	18.584	25.1791	24.3565	10.9211	4
LOC_Os06g23800	6.57761	9.29935	9.21742	4.04195	4
LOC_Os03g11360	14.562	18.8142	17.5357	8.09008	4
LOC_Os05g25080	11.1562	14.4942	13.9828	6.48403	4
LOC_Os06g19380	8.46544	10.8308	9.9575	4.41186	4
LOC_Os11g07890	2.8014	3.60348	3.22338	1.44801	4
LOC_Os12g02810	15.2769	20.3472	18.4341	8.5271	4
LOC_Os01g29230	26.223	32.9299	27.8898	11.409	4
LOC_Os03g60639	13.013	16.2463	13.2994	5.76388	4
LOC_Os01g32730	7.91585	9.51263	7.92246	3.32785	4
LOC_Os08g12430	72.0371	83.4431	68.7825	28.7059	4
LOC_Os10g40100	11.793	13.578	10.7562	4.22132	4
LOC_Os05g32970	62.3239	74.9984	57.93	26.6828	4
LOC_Os05g46030	15.9675	19.2169	15.9122	7.66249	4
LOC_Os12g34320	9.14677	11.5307	9.16432	4.54825	4
LOC_Os10g28600	8.58521	9.54612	8.14301	3.96483	4
LOC_Os08g06280	8.83538	11.5545	9.85719	3.59461	4
LOC_Os08g30120	3.5696	5.06443	4.31298	1.58522	4
LOC_Os07g07950	19.8325	25.6497	23.0368	9.43241	4
LOC_Os09g34310	18.8794	24.0804	21.6052	8.34886	4
LOC_Os08g42210	9.73594	12.5469	12.4113	4.87507	4
LOC_Os05g34260	20.0324	32.1177	31.6847	11.4559	4
LOC_Os12g34890	16.8846	23.7371	22.9327	7.91136	4
LOC_Os02g47744	24.8504	26.215	22.6956	9.35969	4
LOC_Os04g43210	6.46708	6.9987	6.17438	2.57683	4
LOC_Os01g08750	13.3439	13.5901	12.3658	5.83101	4
LOC_Os02g55320	15.5133	16.0755	14.4846	6.55736	4
LOC_Os10g20310	12.4968	13.0084	12.2566	5.58023	4
LOC_Os11g09160	8.10288	8.13962	7.64957	3.81711	4
LOC_Os08g38400	27.6668	27.7887	24.8675	12.3274	4
LOC_Os01g72800	5.30101	7.18949	6.48959	1.75543	4
LOC_Os12g36810	17.1984	22.3511	19.2591	4.84412	4
LOC_Os01g12070	110.987	115.293	95.0736	30.4611	4
LOC_Os10g32520	7.69835	8.41404	6.92738	2.40924	4
LOC_Os03g36110	11.6665	12.0612	10.6622	3.11485	4
LOC_Os12g34900	3.74391	3.96982	3.95901	1.09721	4
LOC_Os12g42420	37.0608	38.8069	38.5319	9.87431	4
LOC_Os07g09490	11.8837	14.1883	13.1354	4.18762	4
LOC_Os07g18720	4.40603	5.43465	4.99643	1.64623	4
LOC_Os09g32960	4.50296	5.31375	4.81447	1.62516	4
LOC_Os11g42800	15.9053	18.3506	17.5939	6.03508	4
LOC_Os01g16310	6.28918	8.42062	4.41636	1.95156	4
LOC_Os03g01360	29.8993	49.8637	30.7883	10.3928	4
LOC_Os09g29830	8.90206	14.6924	8.30078	3.14934	4
LOC_Os10g21190	33.4327	53.8923	32.9683	14.1522	4
LOC_Os04g16722	188.81	291.562	131.872	36.7147	4
LOC_Os09g07154	10.6059	22.4918	10.0478	2.88675	4
LOC_Os02g06090	1.72984	2.3737	1.78552	0.413985	4
LOC_Os06g44420	9.2117	11.7609	8.06362	2.10331	4
LOC_Os05g13620	31.9324	37.4345	23.9751	7.26231	4
LOC_Os02g27674	6.606	12.2581	8.69372	2.51963	4
LOC_Os03g12064	9.34144	17.1385	13.3601	3.56296	4
LOC_Os03g15040	1.20187	2.09001	1.68716	0.440076	4
LOC_Os04g39814	1.2449	2.28464	1.77369	0.438297	4
LOC_Os04g52210	37.8738	69.8547	54.5345	10.885	4
LOC_Os02g24614	4.77444	7.80832	6.70537	1.39922	4
LOC_Os04g16820	2.48262	3.89802	3.11828	0.679832	4
LOC_Os03g45710	3.79719	6.71053	5.99315	1.28738	4
LOC_Os10g28510	3.69054	6.54867	5.58008	1.22569	4
LOC_Os12g07540	19.2411	33.8139	29.6674	7.01721	4
LOC_Os05g04610	3.81076	8.70998	7.67743	2.06717	4
LOC_Os09g19954	104.743	239.913	215.066	62.7414	4
LOC_Os09g19952	118.33	264.332	227.611	55.5745	4
LOC_Os06g51290	1.79696	2.25183	1.99063	0.332309	4
LOC_Os08g14880	4.39207	5.93886	5.22429	0.983603	4
LOC_Os01g65904	7.73492	25.067	16.1426	4.76467	4
LOC_Os07g40220	15.4431	56.8816	40.4097	12.1938	4
LOC_Os02g12840	3.30981	9.67949	7.91021	2.38908	4
LOC_Os02g14840	3.04305	8.40434	6.48487	1.7275	4
LOC_Os07g23990	3.6069	9.91549	7.63135	2.14681	4
LOC_Os06g42540	2.29323	6.97766	5.63743	1.31835	4
LOC_Os12g31660	2.15751	7.73778	6.00037	1.549	4
LOC_Os03g16580	10.689	35.1079	32.9123	8.88314	4
LOC_Os11g42810	2.18172	6.40624	6.05328	1.70695	4
LOC_Os09g21796	13.6623	44.9417	42.9826	13.1065	4
LOC_Os02g02390	9.45411	21.9127	20.323	8.87616	4
LOC_Os01g36820	21.8537	48.5517	41.9314	17.8173	4
LOC_Os04g27250	6.36343	14.0315	12.1247	5.00131	4
LOC_Os12g13100	47.7546	103.203	94.1983	38.8857	4
LOC_Os01g05060	9.71217	18.9547	17.1518	7.30136	4
LOC_Os11g42350	11.6126	23.6915	22.3543	9.56862	4
LOC_Os04g53214	11.9556	23.2759	20.1571	8.07353	4
LOC_Os01g43380	71.4375	126.462	117.316	37.4619	4
LOC_Os04g49370	38.7699	67.2921	64.3406	19.2471	4
LOC_Os02g27000	24.0579	43.2231	37.9459	12.8121	4
LOC_Os11g03734	11.1131	18.0009	15.6853	5.27022	4
LOC_Os08g10320	3.89597	8.11458	7.23419	2.31153	4
LOC_Os05g33010	8.88554	17.161	16.5506	6.294	4
LOC_Os08g25900	5.56411	10.7672	10.7126	3.82002	4
LOC_Os12g06250	4.25155	7.63371	7.23921	2.8252	4
LOC_Os04g48800	3.83437	8.46114	6.2635	2.10809	4
LOC_Os05g11260	11.5203	26.0888	17.8083	5.44023	4
LOC_Os06g22960	5.37236	12.1699	8.21287	3.10469	4
LOC_Os07g35060	3.62741	8.60354	6.51394	2.52437	4
LOC_Os02g09420	10.2459	26.6249	23.6339	10.568	4
LOC_Os07g05690	30.426	77.7535	70.0968	30.9464	4
LOC_Os04g51050	3.18091	7.79081	7.20627	2.77965	4
LOC_Os07g29330	7.39649	18.3506	16.2409	6.64655	4
LOC_Os10g33640	2.71649	6.75789	5.90741	2.33789	4
LOC_Os04g54564	4.9877	14.0601	11.5033	4.2069	4
LOC_Os11g44810	261.893	738.63	651.105	244.036	4
LOC_Os06g02120	3.8979	10.9686	10.62	4.11706	4
LOC_Os11g32320	9.86234	29.9018	28.5422	10.5013	4
LOC_Os02g10780	8.1945	10.7254	2.99562	1.30229	4
LOC_Os10g41870	1.77539	2.68116	0.629353	0.5472	4
LOC_Os06g16420	6.23672	6.309	2.65555	2.55194	4
LOC_Os01g34060	0.548316	2.79073	2.24498	0.334617	4
LOC_Os01g38500	1.13699	4.82238	4.06406	0.578218	4
LOC_Os08g03630	0.614764	3.35242	2.99648	0.714606	4
LOC_Os11g25160	0.184371	0.977479	0.748883	0.15627	4
LOC_Os12g32620	12.4682	53.5689	45.3031	10.0464	4
LOC_Os04g17890	0.437784	1.12182	0.711282	0.0742121	4
LOC_Os08g23470	1.21808	2.66388	1.5585	0.154864	4
LOC_Os07g38410	10.5612	26.3164	16.9875	2.14837	4
LOC_Os04g33870	3.26399	5.95282	4.70916	0.663965	4
LOC_Os10g21346	4.50456	10.2351	8.78245	1.09086	4
LOC_Os10g21268	5.11827	12.7763	11.0185	1.95218	4
LOC_Os03g02670	0.739283	3.91946	1.75023	0.644511	4
LOC_Os04g44300	0.623775	3.3672	1.6584	0.519091	4
LOC_Os05g15510	2.67977	10.2115	4.81651	1.3628	4
LOC_Os07g05024	2.70998	9.47192	4.50084	0.816693	4
LOC_Os10g21272	4.65615	18.377	12.3562	2.3679	4
LOC_Os09g11460	2.53613	12.8895	3.2396	0.80054	4
LOC_Os08g10740	7.80143	15.6443	15.0921	0.698927	4
LOC_Os01g07990	0.116114	0.738722	0.603693	0.0393667	4
LOC_Os11g43060	0.187357	0.960199	0.547928	0.0317603	4
LOC_Os09g26620	2.93023	12.4282	8.96352	0.411083	4
LOC_Os12g41124	1.52962	5.31989	3.51907	0.124463	4
LOC_Os02g21009	0.132278	1.4026	0.838175	0.0672704	4
LOC_Os08g41090	0.221376	2.11261	1.61855	0.112581	4
LOC_Os07g35340	0.210242	3.56685	1.9812	0.213838	4
LOC_Os08g36580	0.458674	4.86351	2.90637	0.46652	4
LOC_Os10g08754	1.81999	2.23452	1.86758	0.0974275	4
LOC_Os08g15444	6.06544	9.50734	6.94115	0.201169	4
LOC_Os08g32570	7.84322	10.3956	6.45122	0.0623234	4
LOC_Os08g14860	22.7819	36.5751	33.3913	0.0815902	4
LOC_Os07g07420	0.107321	3.75529	3.5571	1.52819	4
LOC_Os02g02400	0.136977	9.80386	6.27594	1.53252	4
LOC_Os04g38680	0.179643	10.8575	7.88055	1.82716	4
LOC_Os04g56700	0.118183	9.77451	5.41484	2.04348	4
LOC_Os11g05470	1.24566	79.5427	46.4138	16.6113	4
LOC_Os06g35660	0.104481	4.54219	1.93518	0.850142	4
LOC_Os10g35930	4.82311	262.065	131.395	65.7617	4
LOC_Os08g30800	0.215899	20.8323	18.9421	3.73307	4
LOC_Os12g44350	0.119202	11.6284	5.69396	0.969932	4
LOC_Os01g04590	10.748	0.118714	0.65485	49.7628	5
LOC_Os05g41460	5.82473	0.102937	1.32491	7.10924	5
LOC_Os07g31500	10.3455	0.0857011	0.157581	0.411033	5
LOC_Os09g23220	9.38124	0.119847	0.33055	0.344881	5
LOC_Os04g43800	8.37175	0.264982	0.304519	2.16051	5
LOC_Os02g55970	7.60858	0.119521	0.274709	5.10183	5
LOC_Os07g44140	31.348	0.307774	0.565913	11.809	5
LOC_Os03g10640	17.2737	0.181347	0.458491	3.78347	5
LOC_Os03g17700	48.3657	0.439265	1.00961	8.63776	5
LOC_Os03g21640	66.6133	0.638634	2.28983	16.8463	5
LOC_Os02g42585	9.36271	0.240186	1.1777	18.5082	5
LOC_Os01g49320	12.0117	0.262608	1.20716	14.7361	5
LOC_Os03g44380	51.8973	1.25066	5.32543	61.1827	5
LOC_Os01g57730	17.0673	0.303305	0.836544	9.11605	5
LOC_Os05g09440	8.12435	0.156629	0.431997	4.58239	5
LOC_Os02g11859	31.6396	0.504493	2.08716	27.0997	5
LOC_Os07g48710	12.1499	0.151565	0.557375	6.9785	5
LOC_Os03g09170	54.6053	0.925346	2.91679	17.4987	5
LOC_Os01g74370	78.2105	1.28846	5.81512	34.044	5
LOC_Os05g25920	52.6383	1.01481	5.13139	37.7205	5
LOC_Os09g28210	6.94152	0.138875	0.766061	3.59674	5
LOC_Os01g66510	3.04639	0.0659227	0.121214	1.07499	5
LOC_Os04g44500	12.9726	0.316216	0.581435	5.61146	5
LOC_Os03g08970	42.3013	1.1075	2.03639	14.8728	5
LOC_Os02g19650	6.91678	0.203726	0.280948	3.32213	5
LOC_Os07g46480	3.5051	0.103239	0.189828	2.57476	5
LOC_Os02g08440	151.207	5.7514	10.6566	85.4693	5
LOC_Os03g12680	8.68067	0.310263	0.475408	3.57135	5
LOC_Os04g17100	69.2278	3.56493	5.66108	56.5783	5
LOC_Os04g51560	47.0786	1.90309	3.90302	37.2119	5
LOC_Os04g58710	145.531	6.50865	13.0281	127.236	5
LOC_Os01g50370	12.1121	0.442861	1.52682	18.1604	5
LOC_Os03g09900	5.22695	0.205272	0.754881	6.49778	5
LOC_Os03g09070	2.95491	0.0712093	0.196402	1.70764	5
LOC_Os03g53200	3.38965	0.0998386	0.275364	2.29843	5
LOC_Os10g35460	58.7566	1.95713	4.89815	38.6939	5
LOC_Os04g55710	3.92263	0.112414	0.310049	3.45058	5
LOC_Os06g13870	8.62399	0.24385	0.672561	8.77152	5
LOC_Os01g40260	6.36567	0.160709	0.591001	2.31234	5
LOC_Os03g12220	26.6422	0.70186	2.41974	8.0789	5
LOC_Os07g37420	8.20694	0.161151	0.592626	1.85496	5
LOC_Os01g47710	2.30393	0.0763421	0.140372	0.292917	5
LOC_Os03g46110	4.98143	0.150915	0.277492	0.723807	5
LOC_Os06g12610	5.3054	0.142419	0.261869	0.751364	5
LOC_Os01g43610	3.21855	0.117681	0.324576	1.24171	5
LOC_Os02g51970	34.8893	1.46513	3.36748	10.7747	5
LOC_Os05g32380	4.86224	0.174767	0.401687	1.08967	5
LOC_Os07g02810	7.27492	0.229126	0.702167	1.97805	5
LOC_Os11g36400	2.35365	0.0860577	0.316473	0.825487	5
LOC_Os02g41670	10.9558	0.203805	0.437199	1.75945	5
LOC_Os03g08960	9.9343	0.217191	0.499193	1.87501	5
LOC_Os09g16510	10.2814	0.198214	0.273346	1.33092	5
LOC_Os03g05270	1.17319	0.103665	1.14367	10.441	5
LOC_Os02g36330	2.94121	0.129945	0.716802	3.49011	5
LOC_Os11g10810	2.83865	0.177055	0.813891	4.58557	5
LOC_Os11g26790	4.94547	0.291327	2.00877	12.9943	5
LOC_Os07g41160	6.96115	0.205033	1.6965	7.67024	5
LOC_Os04g53800	4.52681	0.137142	1.13475	6.97215	5
LOC_Os12g02240	19.3446	0.586053	4.84917	28.67	5
LOC_Os08g43670	4.95906	0.134828	0.867693	5.30255	5
LOC_Os01g55320	5.24717	0.370919	1.70505	31.6658	5
LOC_Os09g27330	7.33479	0.707034	4.76683	146.04	5
LOC_Os09g15670	15.4834	0.490079	3.15393	69.6918	5
LOC_Os04g45810	3.50494	0.14294	0.525655	22.4863	5
LOC_Os02g44870	301.749	13.5933	42.4435	968.582	5
LOC_Os08g32060	6.19916	0.2167	0.664087	11.2247	5
LOC_Os01g64570	1.77411	0.144704	0.266072	2.63728	5
LOC_Os02g52210	5.62321	0.392271	0.72128	8.05231	5
LOC_Os06g03670	52.671	3.58808	7.7449	79.1608	5
LOC_Os03g60560	49.1158	3.61135	6.11606	88.608	5
LOC_Os01g42380	10.2198	0.572224	1.11793	14.9573	5
LOC_Os08g37660	42.7851	2.66863	5.19553	73.4819	5
LOC_Os01g65830	1.95455	0.230276	0.529269	10.4921	5
LOC_Os02g52340	9.31164	1.12199	1.95988	36.9151	5
LOC_Os04g37880	12.3238	1.18794	2.18431	44.4408	5
LOC_Os12g29400	17.5608	1.37203	2.52279	52.8314	5
LOC_Os03g13740	16.5313	1.68952	1.94161	32.4126	5
LOC_Os06g45570	16.0519	1.4963	1.71956	24.0412	5
LOC_Os07g41310	4.75413	0.442193	0.569151	8.73775	5
LOC_Os08g28710	10.7996	0.344399	0.395786	9.99328	5
LOC_Os03g58790	14.7682	0.745684	0.837902	20.2663	5
LOC_Os03g12820	3.13672	0.184778	0.339756	7.71008	5
LOC_Os07g43970	4.42679	0.164699	0.302836	6.31933	5
LOC_Os09g17146	2.3288	0.0987729	0.181617	6.91642	5
LOC_Os03g19270	15.8326	3.51021	4.06903	38.0627	5
LOC_Os01g21420	8.27255	1.27126	1.40251	7.19463	5
LOC_Os01g60600	5.35799	0.811614	0.83944	4.08723	5
LOC_Os07g47790	51.4013	8.26334	8.40522	43.005	5
LOC_Os03g60570	100.03	17.6777	20.6686	102.478	5
LOC_Os01g17050	410.718	61.6988	93.8548	412.303	5
LOC_Os01g64360	73.1133	10.9212	17.677	84.6924	5
LOC_Os03g50280	76.9224	11.7118	16.2792	82.3843	5
LOC_Os02g40900	5.23475	0.971358	1.27576	5.19119	5
LOC_Os02g48640	19.0982	3.0503	4.3623	17.8806	5
LOC_Os05g46760	156.346	26.5149	36.907	144.164	5
LOC_Os03g57450	72.0992	11.7997	13.075	49.8018	5
LOC_Os09g21210	168.192	25.6344	30.7685	123.691	5
LOC_Os03g08940	231.239	37.0639	50.9672	308.427	5
LOC_Os03g10950	21.5181	4.04969	4.54042	30.6028	5
LOC_Os03g18560	12.5765	2.10558	2.58106	18.0092	5
LOC_Os05g05940	255.228	42.7588	48.5893	312.583	5
LOC_Os03g58600	6.00415	1.17143	1.59204	10.8946	5
LOC_Os05g46460	59.3014	11.3913	15.1406	96.8425	5
LOC_Os02g30300	8.57236	1.86773	2.17503	13.0188	5
LOC_Os03g60220	9.85901	2.28085	2.62117	13.4918	5
LOC_Os06g44160	14.2762	3.28287	3.85653	19.5938	5
LOC_Os03g60880	385.675	80.6842	82.5251	320.179	5
LOC_Os12g36910	13.8642	3.26685	3.75428	14.956	5
LOC_Os01g29150	2.24382	0.0820419	0.150853	0.629574	5
LOC_Os01g19880	13.4558	0.460251	0.846277	4.41484	5
LOC_Os01g61080	56.2421	1.95261	3.8895	19.042	5
LOC_Os01g60420	33.2987	1.26747	2.08083	11.0289	5
LOC_Os05g46020	14.387	0.635632	1.05188	5.73132	5
LOC_Os01g67810	34.8514	1.56513	3.27754	13.9288	5
LOC_Os03g57490	1.847	0.0890207	0.163685	0.597736	5
LOC_Os03g02460	10.0818	0.311362	0.381674	1.792	5
LOC_Os05g51390	8.2099	0.310903	0.42875	1.78936	5
LOC_Os01g04330	313.238	23.931	40.2766	231.589	5
LOC_Os01g45990	9.5455	0.822049	1.32259	7.29391	5
LOC_Os02g41510	50.7616	3.37458	5.8947	29.6184	5
LOC_Os01g67950	13.1678	0.918578	2.02682	14.4504	5
LOC_Os03g15270	19.278	1.34211	2.94234	19.6078	5
LOC_Os05g50180	22.8487	1.77816	3.8826	27.717	5
LOC_Os01g43844	5.47336	0.426737	0.784655	5.97633	5
LOC_Os02g36530	16.7674	1.31697	2.42156	16.4226	5
LOC_Os07g23570	6.85031	0.525085	0.965488	6.79961	5
LOC_Os10g28240	47.8234	3.38408	6.03094	47.1433	5
LOC_Os01g67820	34.3924	1.87774	3.90695	19.2441	5
LOC_Os03g55540	138.326	7.52519	12.7047	67.8525	5
LOC_Os01g50200	5.59211	0.282359	0.519183	2.61818	5
LOC_Os10g40360	1.75799	0.0847305	0.155796	0.731481	5
LOC_Os01g45250	23.7658	1.51666	2.78873	18.2412	5
LOC_Os04g41960	22.0687	1.25136	2.41595	15.0042	5
LOC_Os06g44010	1.97765	0.110368	0.202936	1.27041	5
LOC_Os07g43160	1.96613	0.115821	0.212963	1.33318	5
LOC_Os04g47620	16.1916	0.977962	2.09791	13.6544	5
LOC_Os05g46340	42.9912	2.42376	5.14227	30.403	5
LOC_Os06g11240	8.1474	0.466974	1.0733	6.0471	5
LOC_Os02g44230	21.7101	1.34284	3.17458	25.9457	5
LOC_Os03g13300	136.491	6.21778	14.5167	106.415	5
LOC_Os01g03690	18.9541	0.959577	2.10748	16.6192	5
LOC_Os07g37400	209.61	10.2534	23.012	180.507	5
LOC_Os02g42990	7.27536	0.358808	1.15456	11.1858	5
LOC_Os11g04830	4.90136	0.236232	0.597255	5.665	5
LOC_Os02g52780	25.0693	1.78403	5.49457	40.4719	5
LOC_Os05g41490	22.4423	1.26577	3.25838	20.3979	5
LOC_Os12g04690	1.77813	0.117839	0.325011	1.9781	5
LOC_Os01g04280	59.1756	3.0608	3.4761	21.9336	5
LOC_Os03g04020	5.07185	0.310263	0.380327	2.57931	5
LOC_Os02g57350	8.01821	0.481248	0.589923	2.92363	5
LOC_Os05g48810	7.45331	0.541305	0.696719	4.15387	5
LOC_Os06g44250	5.17799	0.366029	0.448685	2.34069	5
LOC_Os01g72530	94.4407	6.86368	9.70804	71.4091	5
LOC_Os02g51660	6.08593	0.526789	0.847544	6.06371	5
LOC_Os03g53020	41.9039	3.5546	5.27903	33.3098	5
LOC_Os04g41570	13.9211	1.18616	1.45402	9.86092	5
LOC_Os09g32988	5.22238	0.461459	0.636373	4.75841	5
LOC_Os01g36950	378.434	39.3129	57.9563	311.107	5
LOC_Os03g04070	31.7591	3.24583	5.09784	29.7078	5
LOC_Os04g44870	137.679	15.7918	24.5201	138.015	5
LOC_Os03g08390	15.8633	1.79078	2.29317	13.2513	5
LOC_Os04g30420	336.389	41.5497	54.862	333.51	5
LOC_Os08g13920	25.7491	2.69356	3.8271	26.8943	5
LOC_Os09g27590	2.84846	0.317931	0.438442	2.89719	5
LOC_Os02g53750	2.81575	0.281666	0.310744	3.40428	5
LOC_Os09g25760	99.918	9.69276	11.3865	99.6903	5
LOC_Os11g47840	5.04328	0.545673	0.602007	4.39676	5
LOC_Os03g13840	240.812	32.2998	42.2155	342.402	5
LOC_Os08g44340	59.1241	7.47516	8.97994	86.618	5
LOC_Os10g39140	6.35766	0.929833	1.06857	10.4057	5
LOC_Os01g47760	347.34	53.5871	100.18	374.083	5
LOC_Os05g39930	23.5523	3.3387	7.18258	29.2714	5
LOC_Os06g04870	13.7727	1.82547	3.56633	16.0877	5
LOC_Os03g57310	63.7167	6.13181	13.0172	63.0956	5
LOC_Os01g48660	1.50991	0.177891	0.381609	1.93389	5
LOC_Os07g39210	3.33288	0.441748	1.01532	5.72044	5
LOC_Os03g14010	35.1228	3.92885	7.82609	46.794	5
LOC_Os02g36940	9.94279	1.08528	2.5657	14.4257	5
LOC_Os08g36920	37.6842	3.76077	9.07598	55.4641	5
LOC_Os04g51460	155.162	16.5698	31.6807	248.962	5
LOC_Os02g40784	15.3528	1.55715	2.14738	10.1161	5
LOC_Os02g06930	55.9351	5.92257	8.24529	35.6285	5
LOC_Os05g39410	17.5618	1.81378	2.50129	10.4969	5
LOC_Os09g31080	77.2594	8.34968	13.4699	58.4824	5
LOC_Os01g64470	162.042	20.5003	30.0278	125.485	5
LOC_Os04g21950	55.4923	7.06493	10.578	37.9504	5
LOC_Os09g28560	14.175	1.8788	2.90914	11.2874	5
LOC_Os03g12414	2.47941	0.197177	0.241703	0.882639	5
LOC_Os02g47370	21.1275	1.70144	2.34637	9.24838	5
LOC_Os12g32610	60.1537	4.93454	6.88897	23.842	5
LOC_Os03g04110	24.8917	2.4478	3.32671	12.2504	5
LOC_Os10g25290	30.2411	3.09727	3.85253	13.4568	5
LOC_Os04g45920	1.16865	0.0728921	0.134029	0.48944	5
LOC_Os03g08310	10.9798	0.843646	1.86148	6.47397	5
LOC_Os05g03620	40.9821	3.4764	7.22078	23.7748	5
LOC_Os07g39190	4.99653	0.392446	0.721602	2.25867	5
LOC_Os02g45780	80.5626	6.76215	12.5606	54.936	5
LOC_Os04g45090	3.75857	0.306566	0.563693	2.35253	5
LOC_Os08g04630	17.2981	1.60075	2.82071	11.9	5
LOC_Os05g50710	23.6097	1.87038	3.30685	12.1448	5
LOC_Os06g44610	8.26757	0.649366	1.19401	4.67166	5
LOC_Os11g12420	6.92882	0.510203	1.12575	5.18763	5
LOC_Os02g51030	18.4925	4.61372	9.39232	44.5721	5
LOC_Os02g47230	3.64579	0.927788	1.63487	8.23211	5
LOC_Os04g47420	3.55375	0.892466	1.3675	7.22909	5
LOC_Os05g49350	2.9118	0.686111	1.26157	7.40401	5
LOC_Os04g38790	5.11676	1.02645	1.75255	8.01741	5
LOC_Os01g28680	19.9315	4.62446	6.91376	45.5198	5
LOC_Os10g13810	6.91267	1.48577	2.36767	14.1568	5
LOC_Os01g66890	9.78606	2.67782	4.53912	29.138	5
LOC_Os10g39640	53.1637	13.4016	22.0994	159.057	5
LOC_Os03g02530	16.339	5.13331	9.08481	58.7187	5
LOC_Os06g35200	1.5694	0.506465	0.997771	5.82977	5
LOC_Os04g35890	0.815367	0.185264	0.454201	2.72489	5
LOC_Os05g49770	28.1704	7.87553	18.8513	102.631	5
LOC_Os06g49060	1.31534	0.328168	0.905117	6.84661	5
LOC_Os01g62670	12.1037	1.59007	2.81928	17.2133	5
LOC_Os01g16450	52.7355	7.33002	14.2481	90.1995	5
LOC_Os04g57550	9.99221	1.43393	2.92957	17.1933	5
LOC_Os04g45340	7.40536	1.22691	2.14315	13.6518	5
LOC_Os09g20390	33.2779	5.93212	11.3777	72.2072	5
LOC_Os04g49690	4.69418	0.802812	1.99281	12.0902	5
LOC_Os06g04790	4.16012	0.756197	1.73805	9.30883	5
LOC_Os03g52670	7.46628	1.41092	2.01778	18.5715	5
LOC_Os04g45070	50.1048	8.07876	12.0851	93.7803	5
LOC_Os05g51670	67.9363	10.9122	16.6269	140.466	5
LOC_Os01g60020	4.37623	0.773383	1.54055	14.4661	5
LOC_Os03g51740	4.28169	0.801186	1.39132	12.3817	5
LOC_Os06g19630	0.957591	0.156211	0.28723	2.24763	5
LOC_Os08g42750	1.85044	0.297288	0.546631	4.56265	5
LOC_Os07g12340	11.7444	2.00856	4.55494	36.9919	5
LOC_Os01g10440	3.14565	0.815335	1.15846	13.2955	5
LOC_Os08g17680	8.87805	2.215	3.81824	46.8759	5
LOC_Os08g34460	3.591	0.827758	1.52202	16.6741	5
LOC_Os03g04770	15.6887	2.36558	5.5423	79.4925	5
LOC_Os04g31710	0.997143	0.151045	0.416595	4.92612	5
LOC_Os03g16170	52.0815	5.63512	18.737	181.89	5
LOC_Os05g46750	1.89035	0.190897	0.614263	5.49339	5
LOC_Os08g01810	1.74204	0.167923	0.463149	4.18799	5
LOC_Os09g38320	9.2164	0.806906	2.30795	28.5522	5
LOC_Os05g25040	1.82611	0.19363	0.712065	3.71469	5
LOC_Os05g48650	3.46961	0.38726	1.42413	8.17232	5
LOC_Os07g14890	12.9708	1.14613	4.84706	28.5842	5
LOC_Os04g47720	1.46411	0.194057	0.624433	4.3744	5
LOC_Os09g04710	1.89498	0.251165	0.92365	5.66172	5
LOC_Os01g46760	33.652	5.30722	15.8836	101.925	5
LOC_Os11g08210	19.3363	3.07986	8.81813	64.15	5
LOC_Os12g13910	5.80865	1.00786	3.19159	22.4505	5
LOC_Os04g04330	0.75895	0.0847101	0.116819	0.01	5
LOC_Os02g44040	2.9347	0.837788	8.36253	23.1904	5
LOC_Os01g51400	4.7122	0.624568	2.6557	2.77084	5
LOC_Os02g37850	6.4199	0.704202	2.48177	2.81454	5
LOC_Os02g43970	5.46768	0.539312	1.85934	2.32795	5
LOC_Os02g45170	2.05905	0.303235	1.50543	2.15245	5
LOC_Os01g17040	4.95346	0.55288	2.79564	3.97752	5
LOC_Os12g11830	6.50649	0.667655	3.4783	4.48302	5
LOC_Os01g03730	3.4332	0.539312	2.72704	8.40648	5
LOC_Os02g15250	1.88421	0.210306	1.06341	2.3199	5
LOC_Os05g45080	2.33157	0.285261	1.39871	3.00992	5
LOC_Os11g07600	4.75903	0.640787	3.24014	7.06858	5
LOC_Os01g51310	15.8118	1.96358	5.97119	26.0794	5
LOC_Os01g32560	11.0161	1.20836	4.25853	16.4204	5
LOC_Os01g54700	2.4141	0.26945	0.867028	3.2954	5
LOC_Os11g02290	3.98857	0.402785	1.48123	5.79543	5
LOC_Os06g46970	5.46628	0.724516	2.44235	8.57134	5
LOC_Os02g55610	15.7474	1.96442	5.77927	15.8283	5
LOC_Os06g14370	25.5395	2.91638	8.17132	23.7118	5
LOC_Os05g08910	7.75283	0.795547	2.43799	7.37672	5
LOC_Os09g25100	8.13007	0.794007	2.39851	6.63708	5
LOC_Os02g11070	17.1139	0.941565	2.43953	11.0023	5
LOC_Os02g46210	29.2207	1.297	4.23971	18.8	5
LOC_Os03g50210	48.7096	2.21519	6.32407	30.9783	5
LOC_Os02g51820	3.88619	0.196223	0.541201	1.12933	5
LOC_Os02g32580	11.7468	0.63875	1.76173	4.13576	5
LOC_Os03g09850	5.30668	0.296152	0.816816	1.79915	5
LOC_Os06g45650	6.06303	0.279516	0.770932	1.87683	5
LOC_Os03g53580	8.34543	0.698606	2.56909	6.92458	5
LOC_Os05g22790	6.70393	0.473897	1.74274	4.54574	5
LOC_Os01g31450	1.17139	0.0621038	0.228384	0.834001	5
LOC_Os03g20090	8.4886	0.500045	1.74695	5.37215	5
LOC_Os11g01610	4.8686	0.294993	0.949221	3.11261	5
LOC_Os01g13120	2.17993	0.144467	0.398452	1.24718	5
LOC_Os04g58810	34.031	2.41294	6.05011	18.6217	5
LOC_Os05g36260	5.63662	0.373546	0.915801	2.86652	5
LOC_Os07g09610	3.10673	0.18824	0.519183	1.80564	5
LOC_Os07g17330	18.6711	1.47744	4.07493	15.5892	5
LOC_Os03g15530	9.50995	0.650567	4.26152	8.65856	5
LOC_Os02g51890	14.5644	0.633571	3.13084	5.81148	5
LOC_Os09g26960	2.00174	0.0884385	0.406536	0.848325	5
LOC_Os01g43550	2.37195	0.119766	0.550541	1.49347	5
LOC_Os11g31060	2.05084	0.10873	0.499811	1.25155	5
LOC_Os06g48170	31.3198	1.95351	7.54315	15.3656	5
LOC_Os08g35110	5.6336	0.322894	1.33586	2.78755	5
LOC_Os05g07010	2.9561	0.142476	0.916914	2.32334	5
LOC_Os05g19030	4.15913	0.196004	1.0812	3.47823	5
LOC_Os09g26710	4.16012	0.157541	1.01386	3.62682	5
LOC_Os01g52680	28.3365	2.6774	3.28201	7.70469	5
LOC_Os03g04570	2.75359	0.236736	0.290195	0.832638	5
LOC_Os04g33590	24.6634	2.151	2.39388	6.62425	5
LOC_Os01g55560	44.4368	2.38097	2.88024	9.85677	5
LOC_Os02g52010	33.8389	2.10336	4.66375	12.699	5
LOC_Os03g62010	11.5191	0.688125	1.42343	3.63037	5
LOC_Os09g26350	5.21996	0.325585	0.598662	1.56155	5
LOC_Os01g45914	8.89821	0.460251	0.634707	1.5452	5
LOC_Os12g07150	7.73248	0.386748	0.640013	1.48392	5
LOC_Os01g43950	6.716	0.47475	0.727448	2.12516	5
LOC_Os05g35290	4.6828	0.279739	0.450068	1.14041	5
LOC_Os05g48010	6.70075	0.417946	0.640407	1.73725	5
LOC_Os10g37110	2.3915	0.169054	0.233133	0.567562	5
LOC_Os01g05870	1.07213	0.117603	0.396439	0.601639	5
LOC_Os01g25820	6.82777	0.804419	3.00444	5.20843	5
LOC_Os03g52940	10.5587	1.24398	3.2404	4.77303	5
LOC_Os04g49000	19.2554	1.84323	5.0838	8.29634	5
LOC_Os01g38980	13.2981	1.61568	3.51095	6.6219	5
LOC_Os01g54850	10.3814	1.13164	2.55369	4.63804	5
LOC_Os01g52880	5.02126	0.578722	1.48976	2.77563	5
LOC_Os01g58440	4.07947	0.418609	1.02628	2.2754	5
LOC_Os03g02280	3.76842	0.399581	0.918402	1.91644	5
LOC_Os02g29130	28.2231	2.7754	6.76731	12.6167	5
LOC_Os01g55510	10.1611	0.979475	2.25124	4.4628	5
LOC_Os05g33320	15.4538	1.54224	3.54471	6.84204	5
LOC_Os03g49480	3.64686	0.386692	1.18504	2.72011	5
LOC_Os05g48900	7.80752	0.70158	1.93502	4.17243	5
LOC_Os03g13310	9.78032	0.723522	1.55209	2.77608	5
LOC_Os02g42740	20.5834	1.8592	3.93879	6.9785	5
LOC_Os09g28520	14.1284	1.31832	2.97495	5.17322	5
LOC_Os10g41230	3.07057	0.260468	0.598662	0.99939	5
LOC_Os02g47470	133.577	12.7291	21.3363	37.8444	5
LOC_Os09g25740	3.9381	0.347978	0.639837	1.08481	5
LOC_Os06g43220	3.28826	0.261501	0.480829	0.752515	5
LOC_Os01g04670	33.8262	2.64054	6.87825	15.8304	5
LOC_Os03g56782	36.0792	2.44189	5.98662	14.0539	5
LOC_Os05g31720	4.52036	0.305944	0.843822	1.66299	5
LOC_Os02g47280	16.6678	1.22591	3.28725	6.95755	5
LOC_Os12g06010	0.69725	0.0476983	0.131556	0.297397	5
LOC_Os04g43680	105.419	8.07534	18.1046	40.2252	5
LOC_Os04g23550	109.198	9.04196	21.244	43.005	5
LOC_Os09g01960	17.5164	1.44259	3.31567	7.00534	5
LOC_Os01g07500	13.8513	0.858895	1.65824	2.47162	5
LOC_Os01g57370	5.38615	0.351456	0.646232	0.927095	5
LOC_Os05g40010	2.05021	0.13587	0.249828	0.39099	5
LOC_Os03g54000	2.2086	0.117093	0.215303	0.336957	5
LOC_Os04g35430	0.665312	0.0391921	0.0720637	0.112782	5
LOC_Os10g41330	34.76	2.3779	3.68914	6.84282	5
LOC_Os08g40270	6.19923	0.316785	0.436862	0.607737	5
LOC_Os04g31030	2.94497	0.189253	0.521977	0.816912	5
LOC_Os09g35780	22.241	1.62642	4.33629	4.99233	5
LOC_Os02g48094	11.1483	0.998954	1.07147	1.75674	5
LOC_Os04g42720	8.30104	0.891335	1.02433	1.49623	5
LOC_Os04g47360	7.76042	0.753331	0.958965	1.27847	5
LOC_Os04g49230	11.0272	1.19486	1.49084	1.80108	5
LOC_Os04g41280	17.9512	1.4797	2.04058	2.25809	5
LOC_Os03g30260	13.0024	1.20162	1.45359	1.45595	5
LOC_Os01g44069	11.633	1.35178	2.01951	3.48478	5
LOC_Os01g08380	15.7463	1.91104	2.58918	4.14864	5
LOC_Os03g11950	13.1412	1.53685	2.16649	3.24321	5
LOC_Os03g16700	63.6535	10.0888	15.73	28.4663	5
LOC_Os04g46440	88.1066	12.8686	18.8988	37.5127	5
LOC_Os03g25750	24.6154	3.10492	4.28182	8.37651	5
LOC_Os03g43880	30.3262	4.17041	6.15479	10.2115	5
LOC_Os01g52230	60.0842	8.37906	11.4223	20.7864	5
LOC_Os08g17160	43.9006	6.05665	8.11376	14.6072	5
LOC_Os09g36280	3.7922	0.554624	0.764853	1.33002	5
LOC_Os03g16350	4.6623	0.380279	0.466154	0.851138	5
LOC_Os05g08890	2.65788	0.289052	0.33218	0.623848	5
LOC_Os07g40040	15.1216	1.67799	2.05691	3.9345	5
LOC_Os10g33990	70.7955	7.24335	10.5943	20.844	5
LOC_Os11g40230	3.36827	0.324683	0.447753	0.77861	5
LOC_Os12g06780	56.7095	5.49424	7.85744	14.4931	5
LOC_Os02g44880	94.4642	10.3545	19.2335	31.824	5
LOC_Os02g33850	1.31857	0.174767	0.32135	0.558804	5
LOC_Os09g21710	37.8197	4.7411	8.89922	14.2118	5
LOC_Os01g21070	51.7222	6.10297	12.2978	14.6754	5
LOC_Os05g47540	11.4603	1.3346	2.58312	3.43628	5
LOC_Os07g22580	14.0533	1.60014	3.21807	4.41283	5
LOC_Os08g39740	33.1472	3.72055	6.76831	8.50449	5
LOC_Os01g12440	37.8117	4.31626	6.52552	8.74057	5
LOC_Os01g19990	13.3369	1.52883	2.28403	2.56637	5
LOC_Os04g56850	9.20236	1.02478	1.47466	1.79503	5
LOC_Os04g34170	301.298	31.2735	50.1359	58.6843	5
LOC_Os02g05610	2.56714	0.279184	0.449175	0.46865	5
LOC_Os01g41900	6.31364	0.877982	1.21078	1.57909	5
LOC_Os04g33190	3.98084	0.550571	0.787385	1.11492	5
LOC_Os05g46350	31.744	4.04839	6.80585	9.65282	5
LOC_Os12g36890	39.9864	5.33667	8.46054	12.7775	5
LOC_Os06g17285	18.5423	2.36312	4.08442	4.8962	5
LOC_Os06g24310	1.00002	0.13022	0.205234	0.249821	5
LOC_Os11g39370	3.00544	0.406824	0.623366	0.780472	5
LOC_Os09g28470	1.66923	0.235994	0.379689	0.452744	5
LOC_Os01g53880	1.31695	0.0664962	0.244537	0.382709	5
LOC_Os04g39470	2.78673	0.12312	0.45277	0.472401	5
LOC_Os05g48360	8.5266	0.373599	1.16781	1.36179	5
LOC_Os03g21750	11.2796	0.717616	3.29875	3.44178	5
LOC_Os06g06480	27.3048	1.8679	6.86911	7.3909	5
LOC_Os04g38810	5.2848	0.191035	1.46359	1.46596	5
LOC_Os05g09280	2.07471	0.0879959	0.566302	0.675263	5
LOC_Os04g41860	5.39996	0.168406	0.774132	1.29231	5
LOC_Os05g32070	5.53602	0.143172	0.526511	1.09868	5
LOC_Os05g34540	7.99489	0.176611	0.811847	1.18587	5
LOC_Os07g39350	32.7882	1.14364	1.96266	2.63282	5
LOC_Os04g48290	6.18634	0.178493	0.492301	0.513646	5
LOC_Os07g32170	8.37631	0.214018	0.688662	0.71852	5
LOC_Os11g04190	6.90575	0.154157	0.354316	0.443613	5
LOC_Os06g35960	3.14546	0.119116	1.20463	2.74223	5
LOC_Os08g03840	1.52353	0.0897477	1.23766	1.37741	5
LOC_Os04g54930	44.907	3.38639	6.79849	7.29213	5
LOC_Os07g33650	7.92765	0.591972	0.979629	0.01	5
LOC_Os01g09450	1.79061	1.61386	3.05473	7.9224	5
LOC_Os01g37832	23.3513	18.6563	31.1422	75.4582	5
LOC_Os01g72520	2.28997	1.97849	2.97647	7.85007	5
LOC_Os03g64010	5.97516	5.01577	6.79563	15.6999	5
LOC_Os12g03530	7.35004	5.94992	8.93713	20.2569	5
LOC_Os01g62950	6.87222	6.35666	12.2583	44.0207	5
LOC_Os08g14330	64.2493	54.6168	96.6994	319.707	5
LOC_Os01g51360	21.4578	16.8921	19.9672	50.1808	5
LOC_Os02g30470	4.67358	4.09375	4.95217	13.6406	5
LOC_Os01g05830	15.9416	13.752	16.3307	39.5739	5
LOC_Os05g38980	2.30441	1.98887	2.45541	5.99585	5
LOC_Os05g48416	5.09176	4.61527	5.8443	14.8683	5
LOC_Os10g22070	9.54465	9.17914	10.3864	26.1888	5
LOC_Os08g40930	5.0552	4.84752	6.12788	12.9213	5
LOC_Os02g06170	23.7283	19.3657	19.907	53.3878	5
LOC_Os06g40490	12.5827	10.7087	10.7329	26.6905	5
LOC_Os07g30970	53.0039	46.0505	48.6945	122.075	5
LOC_Os02g48800	9.68087	8.9546	9.63809	19.4834	5
LOC_Os05g39374	10.6688	10.2127	11.7004	25.1689	5
LOC_Os01g11230	10.373	8.6658	9.34594	20.6213	5
LOC_Os04g26910	8.68532	7.65457	8.13692	18.4709	5
LOC_Os04g53190	14.746	13.3425	14.2472	32.4629	5
LOC_Os09g30360	26.7277	25.1915	27.0202	61.4177	5
LOC_Os09g36790	18.6995	18.1639	23.583	71.0233	5
LOC_Os02g10990	0.168936	0.0895649	0.164686	2.40556	5
LOC_Os04g58190	5.15255	2.23912	3.21137	49.314	5
LOC_Os02g46100	0.471499	0.3333	0.919273	7.51318	5
LOC_Os01g03750	23.899	12.1794	25.2843	247.789	5
LOC_Os08g01410	1.58092	1.08467	2.08508	20.336	5
LOC_Os09g30490	1.98973	1.40653	3.01726	27.4332	5
LOC_Os03g29240	38.6601	17.7244	20.8516	80.4961	5
LOC_Os04g45940	75.748	34.4675	38.52	155.907	5
LOC_Os01g07200	8.51729	4.10511	5.60722	18.7886	5
LOC_Os01g19970	6.39208	3.25334	4.36188	14.8233	5
LOC_Os06g11130	2.5493	1.46419	2.07097	6.80638	5
LOC_Os01g59780	21.3038	10.7503	17.3899	58.7393	5
LOC_Os03g50160	12.3771	6.56198	10.1934	31.255	5
LOC_Os01g33000	108.326	62.2173	79.9477	294.851	5
LOC_Os06g45100	3.01787	1.73713	2.10139	7.893	5
LOC_Os06g14540	43.8304	23.1956	28.5109	113.264	5
LOC_Os05g42270	4.81696	2.38356	3.13051	13.7182	5
LOC_Os10g36650	50.0135	25.3213	36.0173	150.499	5
LOC_Os01g65100	5.6797	2.39602	3.45306	18.076	5
LOC_Os02g32860	6.25057	2.59084	4.59768	22.8292	5
LOC_Os03g53360	11.0667	4.41295	7.83759	39.2516	5
LOC_Os03g57880	57.6733	19.7849	33.1408	168.503	5
[truncated: 2,407 more rows]
