# Supplementary material for: Gene Expression Profiles in Rice Developing Ovules Provided Evidence for the Role of Sporophytic Tissue in Female Gametophyte Development
Source: PLoS One. 2015 Oct 27;10(10):e0141613. doi: 10.1371/journal.pone.0141613 (PMC4624635; doi:10.1371/journal.pone.0141613)
Supplement: S3 Table — Of the 1431 putative TF genes, the genes which showed significantly differential expression among four stages were marked by *. The TF gene family name, number, RPKM were presented in the table. (XLS) [file pone.0141613.s006.xls]

## Sheet: Sheet1
S3 Table All 56 transcription factor (TF) gene families were found in the result. Of the 1431 putative TFs, genes which showed significantly differential expression among four stages were marked by *. The TF family name, number, RPKM were presented in the table.
AP2 family	11
Gene ID	RPKM of OVR1	RPKM of OVR2	RPKM of OVR3	RPKM of OVR4
LOC_Os03g19900	0.179936	0.0953965	0	0.27452
LOC_Os03g56050	1.00444	0.0819272	0.225963	0.0785867
LOC_Os03g60430	0.232989	0	0.151418	0.394958
*LOC_Os04g55560	27.5799	8.57638	11.3102	7.6198
*LOC_Os04g55970	2.65722	1.85154	1.55422	0.540535
LOC_Os05g03040	11.2579	25.5996	23.4719	16.4808
LOC_Os05g45954	0.12794	0	0	0
*LOC_Os06g43220	3.28826	0.261501	0.480829	0.752515
LOC_Os07g13170	2.67796	3.47057	3.62582	1.81585
LOC_Os11g03540	0.719742	0.476983	0.263113	0.183014
LOC_Os12g03290	1.26332	1.33955	1.43679	1.49908
ARF family	25
Gene ID	RPKM of OVR1	RPKM of OVR2	RPKM of OVR3	RPKM of OVR4
*LOC_Os01g13520	50.0427	49.3879	55.5401	20.6104
LOC_Os01g48060	16.8701	24.3303	24.0359	30.0577
*LOC_Os01g54990	5.31265	2.78696	4.41577	1.25134
LOC_Os01g70270	281.407	168.074	214.768	205.155
*LOC_Os02g04810	3.25685	15.868	16.5577	9.76995
*LOC_Os02g06910	12.3229	63.7662	71.0075	23.0929
*LOC_Os02g35140	44.2942	14.328	36.5697	62.7154
*LOC_Os02g41800	37.0033	20.4327	42.3756	68.6309
LOC_Os04g36054	38.8971	19.8439	35.721	34.6038
LOC_Os04g43910	29.7032	41.5168	56.9089	49.3059
*LOC_Os04g56850	9.20236	1.02478	1.47466	1.79503
LOC_Os04g57610	50.7151	70.8285	75.5052	52.536
LOC_Os04g59430	0.312408	0	0.456822	0.0794381
*LOC_Os05g43920	1.87489	0.621257	0.399813	0.0595926
*LOC_Os05g48870	30.1212	20.2136	29.0265	14.0588
LOC_Os06g09660	32.0839	22.199	33.5217	58.2918
LOC_Os06g46410	8.05809	24.4123	24.6451	12.8343
*LOC_Os06g47150	4.56189	10.8096	11.3447	12.9255
*LOC_Os06g48950	32.1049	15.4488	14.9154	13.1578
LOC_Os07g08540	0	0	0	0.0665537
LOC_Os08g40900	20.4307	21.1446	24.4883	16.3836
LOC_Os10g33940	56.4488	63.4726	65.8529	52.4932
*LOC_Os11g32110	285.64	117.112	159.058	126.792
LOC_Os12g29520	100.938	92.1596	107.832	120.391
LOC_Os12g41950	46.8541	76.0093	70.9823	64.861
ARR-B family	6
Gene ID	RPKM of OVR1	RPKM of OVR2	RPKM of OVR3	RPKM of OVR4
LOC_Os01g67770	5.96155	5.14131	7.28382	9.70165
*LOC_Os02g08500	12.2773	2.61778	2.73192	0.475062
*LOC_Os02g55320	15.5133	16.0755	14.4846	6.55736
LOC_Os03g12350	17.5611	22.2078	26.5276	34.6604
*LOC_Os06g08440	7.07911	3.43597	3.3047	2.43387
LOC_Os06g43910	0	0	0.0775246	0
B3 family	45
Gene ID	RPKM of OVR1	RPKM of OVR2	RPKM of OVR3	RPKM of OVR4
LOC_Os01g13300	1.3432	1.50338	1.52764	1.74567
LOC_Os01g51610	16.1497	12.5499	17.3608	17.2135
LOC_Os01g52514	0	0	0	0.384746
LOC_Os01g52540	4.9597	5.42505	7.12514	5.52245
LOC_Os01g67830	0	0	0.0640661	0
LOC_Os01g68370	0.0636021	0	0	0
LOC_Os02g10420	5.97516	1.05595	0.485402	1.51934
LOC_Os02g25830	0	0.214671	0	0
LOC_Os02g38470	18.3465	10.7361	15.354	9.59422
*LOC_Os02g45850	1.78387	0.0945755	0.0869493	0.181438
*LOC_Os03g02900	9.39509	0.717982	1.15515	0.344353
LOC_Os03g06850	19.2993	71.4792	44.6494	23.9147
*LOC_Os03g08620	28.756	15.4915	24.3023	14.1522
*LOC_Os03g11370	147.092	100.521	102.305	64.8548
LOC_Os03g42240	0.163602	2.94906	2.31254	0.832003
LOC_Os03g42280	0.586644	0.666474	0.653581	0.298339
LOC_Os03g42290	0	0.676866	1.40014	0.568108
LOC_Os03g42370	0.214642	0.34139	0.209241	0.163735
LOC_Os03g42410	0.180033	0	0	0.183113
*LOC_Os03g42420	2.35026	0.498415	0.114556	0
LOC_Os03g42430	0.112873	0.239368	0.3301	0
LOC_Os04g27960	0.132225	0	0	0
LOC_Os04g27990	0.431798	0	0	0
LOC_Os04g28000	0.4404	0	0.21466	0.6719
LOC_Os04g31730	5.1113	5.41972	3.98616	7.48618
*LOC_Os04g49230	11.0272	1.19486	1.49084	1.80108
LOC_Os04g58000	0.222415	0	0.325229	0.33933
LOC_Os04g58010	0	0	0	0.105868
LOC_Os05g40280	11.1913	14.6197	13.7899	11.2006
*LOC_Os06g02230	0.985794	4.39017	4.42056	17.8473
LOC_Os06g09420	13.5274	6.95878	9.66177	8.71842
LOC_Os06g42630	0.14028	0	0	0
LOC_Os07g08530	0.106289	0	0	0
LOC_Os07g17230	0.284898	0.345245	0.595136	0.952106
LOC_Os07g37610	54.5766	52.4037	55.0476	47.5252
LOC_Os07g48200	37.483	31.2244	33.5379	19.2334
*LOC_Os08g01090	82.9053	125.789	157.651	77.8513
*LOC_Os08g23470	1.21808	2.66388	1.5585	0.154864
LOC_Os08g23570	0.140995	0	0.137448	0
LOC_Os10g17630	16.1964	13.9536	15.5915	10.5018
LOC_Os11g05740	1.00919	0.107009	0	0.102646
*LOC_Os11g09160	8.10288	8.13962	7.64957	3.81711
LOC_Os12g06080	0.397627	0.632431	0.775246	0.404429
LOC_Os12g40090	0.327043	0	0	0
LOC_Os12g40120	0.305079	0.161744	0	0
BBR-BPC family	3
Gene ID	RPKM of OVR1	RPKM of OVR2	RPKM of OVR3	RPKM of OVR4
LOC_Os06g04010	26.9291	26.0943	25.2684	14.0539
LOC_Os10g02584	21.8596	21.1492	21.7024	27.8688
LOC_Os10g02620	0.65237	0.807023	0.635956	1.76941
BES1 family	6
Gene ID	RPKM of OVR1	RPKM of OVR2	RPKM of OVR3	RPKM of OVR4
LOC_Os01g08180	0.341174	0.361761	0	0
LOC_Os01g10610	239.935	148.17	191.677	203.165
LOC_Os02g03690	9.09684	8.4035	10.6819	8.90198
*LOC_Os02g13900	12.9824	6.76215	7.32704	5.90728
*LOC_Os06g35900	41.9103	14.5066	15.7788	16.5609
LOC_Os07g39220	81.0787	39.7366	46.7569	55.6164
C2H2 family	76
Gene ID	RPKM of OVR1	RPKM of OVR2	RPKM of OVR3	RPKM of OVR4
*LOC_Os01g09850	8.37922	2.85352	3.21966	3.29705
LOC_Os01g14010	0.156795	0	0	0
*LOC_Os01g39110	37.5949	98.4897	100.538	47.0248
LOC_Os01g57020	0	0	0.0994701	0.103783
LOC_Os01g57650	66.9319	23.5648	33.7664	39.0272
LOC_Os01g62130	0	0	0	0
LOC_Os01g62190	0	0.203726	0	0.390839
LOC_Os01g63980	1.27267	0	0	0.36984
LOC_Os01g65080	15.247	38.2169	30.0157	27.8709
LOC_Os01g66570	0.410422	0	0	0
LOC_Os01g67970	19.1905	13.3589	16.9966	12.2191
LOC_Os01g68160	19.9554	30.2328	28.4875	15.6331
LOC_Os02g01090	5.18158	1.37356	0.420934	0
LOC_Os02g02424	10.247	14.9846	11.6907	6.9864
LOC_Os02g31890	0.89688	2.61525	1.31147	0.912222
LOC_Os02g34680	47.0972	41.9228	41.3309	40.4212
LOC_Os02g35460	2.22351	2.35768	4.95445	2.26155
LOC_Os02g36360	30.3433	23.3215	23.7164	31.6841
LOC_Os02g44120	0	0	0.137624	0.0717952
*LOC_Os02g44130	8.47452	17.8535	17.2835	31.1889
*LOC_Os02g45054	4.83117	0.758917	0.232574	0.0606644
LOC_Os03g05480	20.3048	14.7507	16.9858	13.5775
LOC_Os03g05690	42.9105	41.4001	40.6569	38.616
LOC_Os03g10140	39.997	8.67319	11.3526	22.491
LOC_Os03g13400	0.668591	0.202553	0.46555	0.0971469
*LOC_Os03g13600	5.82879	5.39151	7.2538	1.51366
LOC_Os03g15790	1.14918	0.435188	0.560135	0.333954
LOC_Os03g31240	0	0	0.0902002	0
LOC_Os03g32230	0.601853	0	0	0.612149
LOC_Os03g49132	0	0.122862	0.22591	0
*LOC_Os03g55540	138.326	7.52519	12.7047	67.8525
*LOC_Os03g60560	49.1158	3.61135	6.11606	88.608
*LOC_Os03g60570	100.03	17.6777	20.6686	102.478
*LOC_Os03g62230	0.750841	0.928838	0.975933	3.43658
*LOC_Os04g02510	10.052	7.51176	10.639	3.40799
LOC_Os04g08060	0.267221	0.141673	0.260498	0
LOC_Os04g36650	0.279613	0	0	0
LOC_Os04g39050	3.72176	1.90513	2.37704	5.22127
LOC_Os04g46670	0	0	0.0753912	0
LOC_Os04g46680	4.06164	2.4067	2.09618	2.06556
*LOC_Os04g47860	22.6787	8.15244	9.99342	1.1312
LOC_Os04g59380	0.965035	0.372097	1.02628	0.892312
LOC_Os05g01550	50.6422	77.3166	76.535	62.4807
*LOC_Os05g03020	11.047	8.70154	6.25633	4.28038
LOC_Os05g37190	0.0903108	0	0	0.0918557
LOC_Os05g51830	218.485	218.07	231.184	314
LOC_Os06g07020	1.99772	1.01308	1.18541	1.50183
LOC_Os06g40960	0	0.0897477	0	0
LOC_Os07g01180	0	0.142361	0.130882	0
*LOC_Os07g38240	27.9014	9.90512	11.6227	29.7539
*LOC_Os07g39310	27.0515	60.1223	73.1669	26.7101
LOC_Os07g40780	0.26361	0.0931721	0.0856592	0.357492
LOC_Os07g44640	15.212	19.4327	22.6676	18.6403
LOC_Os08g20580	0.245645	0	0	0.249847
LOC_Os08g36390	1.37572	0.383877	0.282339	0.44187
LOC_Os08g37904	21.2938	25.859	28.983	22.598
LOC_Os08g37920	40.9136	50.2409	53.9964	61.9765
LOC_Os08g39390	0.170324	0	0	0
*LOC_Os08g44050	1.45768	0.0644014	0.0592084	0
LOC_Os08g44190	0.229337	0	0.670701	0.23326
LOC_Os08g44830	0	0.107205	0	0.102834
*LOC_Os09g13680	5.5843	1.51827	0.697922	0.145636
*LOC_Os09g27650	9.14817	44.289	40.8351	25.2205
LOC_Os09g31140	0.132648	0	0	0
LOC_Os09g38340	0.552012	0.0731651	0.0672654	0.0701819
LOC_Os09g38610	0	0	0	0.980506
LOC_Os09g39660	8.89456	11.0501	11.9709	9.18174
*LOC_Os10g28330	104.19	187.101	193.489	69.9268
LOC_Os11g06840	0.208043	0	0	0
LOC_Os11g25610	0.0971357	0	0	0
LOC_Os11g30484	28.0451	24.3899	25.7807	21.8941
*LOC_Os12g07280	1.51011	0.480371	0.147212	0.153595
*LOC_Os12g18150	21.8802	16.5504	17.5859	10.1059
LOC_Os12g38940	0.40304	0.598304	0.392899	0.901856
LOC_Os12g38960	1.8057	1.24869	1.91334	1.59704
LOC_Os12g39400	0.204957	0.108662	0	0
C3H family	43
Gene ID	RPKM of OVR1	RPKM of OVR2	RPKM of OVR3	RPKM of OVR4
LOC_Os01g07930	0	0.145063	0.133365	0.139148
LOC_Os01g09620	107.059	148.176	177.492	151.944
LOC_Os01g14870	8.17986	6.02039	6.004	6.06855
LOC_Os01g15350	77.088	41.6266	39.1746	61.5638
LOC_Os01g15460	37.4278	45.8142	44.6016	50.944
LOC_Os01g39100	7.67446	5.07664	7.27546	4.86964
LOC_Os01g42970	37.6248	42.271	43.8682	40.9273
LOC_Os01g45730	0	0.175465	0	0
LOC_Os01g68860	24.0258	23.7306	21.1754	18.4782
*LOC_Os02g06584	90.6157	146.928	132.719	54.1493
LOC_Os02g10080	29.3554	35.5513	38.8932	34.8463
LOC_Os02g19804	21.8519	19.9103	26.2262	25.688
LOC_Os02g45480	17.8151	21.3168	21.1727	26.2898
LOC_Os02g58440	4.33594	3.37894	3.51389	3.4537
LOC_Os03g02160	45.2399	35.6895	36.239	37.9153
LOC_Os03g18950	0.362032	0	0	0.245483
LOC_Os03g49170	86.2399	47.2094	47.2586	55.3424
LOC_Os04g01480	16.4719	19.0086	19.8059	25.157
LOC_Os04g02730	38.773	48.0582	53.2131	54.3762
LOC_Os04g35800	22.9337	16.9412	19.3758	28.8465
LOC_Os04g57010	36.4263	43.0134	44.8484	46.3118
LOC_Os04g57600	58.4234	89.0119	85.1402	75.64
*LOC_Os05g03760	490.369	84.4905	106.957	225.979
*LOC_Os05g10670	31.7306	8.0592	15.3942	51.8625
LOC_Os05g41790	19.407	18.2675	23.6318	15.4449
*LOC_Os05g45020	10.149	5.59033	7.19537	18.3662
LOC_Os05g50080	3.88938	4.2326	3.89131	6.8708
LOC_Os06g21390	19.3084	24.3122	25.7242	14.0744
LOC_Os06g32720	0.211763	0	0.0412871	0.0430771
LOC_Os06g32860	0.196303	0	0	0
LOC_Os06g41384	20.9932	29.6799	30.6397	31.0031
LOC_Os06g46400	20.5781	27.6631	29.3085	18.8726
LOC_Os06g46890	21.3374	32.7225	30.1832	20.4075
LOC_Os06g49080	12.2053	18.7895	21.3286	15.9084
*LOC_Os07g38090	35.6145	31.426	30.4537	68.3738
LOC_Os08g04170	26.072	30.9284	31.8028	33.0448
LOC_Os08g06330	27.1576	18.8331	20.6656	29.7201
LOC_Os08g38370	0	0.290445	0.0890082	0.185735
LOC_Os10g25220	9.46166	4.98121	9.2236	6.99892
LOC_Os11g28270	43.4199	37.4001	36.0709	36.5563
LOC_Os12g18120	68.7527	67.4207	74.461	74.6019
LOC_Os12g21700	55.296	41.0593	50.7339	45.923
*LOC_Os12g33090	17.9206	17.0825	18.999	8.59191
CAMTA family	6
Gene ID	RPKM of OVR1	RPKM of OVR2	RPKM of OVR3	RPKM of OVR4
*LOC_Os01g69910	11.7007	11.264	9.55525	5.27185
LOC_Os03g09100	18.1341	15.402	18.8356	16.1678
*LOC_Os04g31900	34.0475	27.3427	29.0977	15.6903
LOC_Os07g30774	27.2196	28.1068	30.8994	17.5426
LOC_Os07g43030	58.4457	77.6429	71.2315	60.5453
LOC_Os10g22950	89.0533	87.2659	90.3543	78.2598
CO-like family	15
Gene ID	RPKM of OVR1	RPKM of OVR2	RPKM of OVR3	RPKM of OVR4
LOC_Os02g08150	0	0.117918	0.325229	0.11311
*LOC_Os02g39710	9.29355	5.40787	6.07665	2.53605
LOC_Os02g49230	11.6745	8.70029	11.3271	12.1542
LOC_Os02g49880	0	0.0607939	0.0558917	0
LOC_Os03g50310	0	0.17111	0.235969	0.410333
LOC_Os04g42020	8.34341	5.10875	5.15503	9.92041
LOC_Os06g15330	0.164169	0.34815	0.240058	0.0834886
LOC_Os06g16370	0.201226	0.106684	0	0
LOC_Os06g19444	38.6026	32.8985	53.8093	32.9515
LOC_Os06g44450	100.438	76.4464	90.9534	81.8511
*LOC_Os07g47140	4.77518	1.83141	1.78278	0.516688
LOC_Os08g15050	1.01413	0.134416	0.247154	1.54722
LOC_Os08g42440	9.18508	20.6643	17.908	15.5974
LOC_Os09g06464	0.108586	0	0	0
*LOC_Os09g33550	4.70567	10.6143	9.17455	10.3555
CPP family	9
Gene ID	RPKM of OVR1	RPKM of OVR2	RPKM of OVR3	RPKM of OVR4
LOC_Os01g55580	18.6644	12.9615	14.1586	16.1094
LOC_Os02g17460	8.43105	9.32429	11.3121	6.08568
*LOC_Os03g43730	2.40622	0.309263	1.20838	0.519142
LOC_Os05g43380	30.2318	38.4016	42.8489	34.7369
*LOC_Os06g22670	8.56065	4.58267	5.50949	4.14221
*LOC_Os07g07974	151.103	69.0226	84.2919	69.247
LOC_Os08g28214	13.1092	30.4028	25.1503	16.9256
LOC_Os12g41210	21.5543	28.2115	26.2649	24.7775
LOC_Os12g41230	164.506	199.169	240.55	194.977
DBB family	9
Gene ID	RPKM of OVR1	RPKM of OVR2	RPKM of OVR3	RPKM of OVR4
LOC_Os01g10580	6.19345	3.34119	4.87247	6.18888
LOC_Os02g39360	2.13949	0.283574	0.65177	0.272011
LOC_Os02g43170	2.5747	0	0	0.837998
*LOC_Os04g41560	32.7497	7.07379	7.09461	22.2066
*LOC_Os04g45690	7.3977	2.43437	2.48675	6.48642
*LOC_Os05g11510	3.30332	0.939735	1.02104	0.491682
LOC_Os06g05890	22.123	23.221	26.25	25.2289
*LOC_Os06g49880	0	0.494559	0.11367	5.21833
LOC_Os12g10660	1.23739	0	0.201043	0.62928
DOF family	26
Gene ID	RPKM of OVR1	RPKM of OVR2	RPKM of OVR3	RPKM of OVR4
LOC_Os01g09720	0	0	0.249443	0
*LOC_Os01g15900	17.8611	5.60275	12.4784	2.11944
*LOC_Os01g17000	8.81971	7.40359	9.0277	3.66299
*LOC_Os01g48290	10.0491	1.66492	0.612268	1.59704
*LOC_Os01g55340	4.8993	2.43512	5.52229	12.4578
LOC_Os02g15350	0	0	0.0919447	0
*LOC_Os02g45200	2.88672	1.56778	1.44137	5.87221
LOC_Os02g47810	0.274067	0.0968682	0.0890572	0.0929185
LOC_Os02g49440	6.04968	2.35643	3.12927	4.77184
*LOC_Os03g07360	14.5667	10.3265	9.73728	3.04784
LOC_Os03g16850	0.820845	0.290125	0.666827	0.139148
LOC_Os03g55610	0.0982873	0	0	0
LOC_Os03g60630	0.465433	0.246759	0.113431	0.118349
LOC_Os04g47990	1.55558	2.32422	1.51644	2.08561
*LOC_Os04g58190	5.15255	2.23912	3.21137	49.314
LOC_Os05g02150	0.559541	0.395536	0.272731	0.0948521
LOC_Os05g36900	0.337013	0.178675	0	0.685557
LOC_Os06g17410	0.348342	0.369361	0.339577	0.472401
LOC_Os07g13260	0.10286	0	0	0
LOC_Os07g32510	3.27384	1.70166	1.87734	1.69757
*LOC_Os07g48570	24.1195	16.8927	14.6629	5.15989
*LOC_Os08g38220	316.919	75.7757	116.649	379.553
*LOC_Os09g29960	48.3903	14.8965	18.5986	63.1544
LOC_Os10g26620	0.651195	0	0.317406	0.0827919
LOC_Os12g38200	0.333623	0.176877	0.487844	0.0848325
LOC_Os12g39990	0.207783	0	0	0
E2F/DP family	8
Gene ID	RPKM of OVR1	RPKM of OVR2	RPKM of OVR3	RPKM of OVR4
LOC_Os01g48700	20.8488	32.3442	27.008	19.6399
LOC_Os02g33430	17.7881	16.3915	17.9599	15.6514
*LOC_Os02g50630	48.8105	10.7687	20.811	9.90801
LOC_Os03g05760	15.72	13.802	9.85841	12.2208
LOC_Os04g02140	14.3115	13.0201	13.9515	8.18257
LOC_Os04g33950	10.3669	8.81955	11.0462	6.49821
*LOC_Os06g13670	7.36936	2.29825	7.0783	7.60565
LOC_Os12g06200	30.202	25.8108	29.2224	29.2668
EIL family	5
Gene ID	RPKM of OVR1	RPKM of OVR2	RPKM of OVR3	RPKM of OVR4
LOC_Os03g20790	0.258675	0.0914279	0.168111	0
LOC_Os04g38400	1.85886	0.262804	0.483225	1.76462
*LOC_Os07g48630	51.8121	37.3132	33.0977	83.9938
LOC_Os08g39830	3.73123	6.59396	5.36031	4.9935
LOC_Os09g31400	11.0297	10.3904	11.7741	9.59591
ERF family	101
Gene ID	RPKM of OVR1	RPKM of OVR2	RPKM of OVR3	RPKM of OVR4
LOC_Os01g04020	276.17	417.521	319.639	325.587
LOC_Os01g07120	10.709	8.04324	9.74357	11.6637
*LOC_Os01g10370	13.259	7.10679	7.10188	6.07603
*LOC_Os01g12440	37.8117	4.31626	6.52552	8.74057
*LOC_Os01g21120	35.7888	10.4445	16.644	40.5755
LOC_Os01g46870	12.1352	10.4109	15.5939	13.3526
LOC_Os01g54890	0.928911	0	0.679155	1.181
LOC_Os01g58420	263.769	47.8054	94.9099	140.92
*LOC_Os01g59780	21.3038	10.7503	17.3899	58.7393
*LOC_Os01g64790	3.84664	0.322007	0.197361	2.47102
LOC_Os01g73770	1.7677	0.187437	0.516969	0.539383
LOC_Os02g06330	81.0088	30.1645	35.9197	61.4514
LOC_Os02g09650	13.3861	9.50718	9.4792	14.7711
LOC_Os02g10760	1.3426	2.31337	1.63602	2.73113
LOC_Os02g29550	3.68195	5.33564	5.08486	3.49527
LOC_Os02g32140	0	0.113138	0	0
*LOC_Os02g42585	9.36271	0.240186	1.1777	18.5082
LOC_Os02g43790	3.30604	1.48311	0.247912	0.775983
LOC_Os02g43820	0.107321	0	0.104621	0.109157
LOC_Os02g43940	0.687535	0.121504	0.446825	0.582747
LOC_Os02g43970	5.46768	0.539312	1.85934	2.32795
LOC_Os02g45420	0.192803	0.102219	0	0.490253
*LOC_Os02g45450	15.6425	2.62618	6.4808	3.44719
*LOC_Os02g51670	161.007	114.607	126.595	73.6965
*LOC_Os02g52670	1.93212	0.186246	0	8.03932
*LOC_Os02g54050	4.70912	1.05122	0.724838	5.29385
LOC_Os02g54160	125.897	126.868	114.093	148.159
LOC_Os02g55380	1.2467	5.55208	3.40292	3.04325
*LOC_Os03g07940	3.33288	1.3654	0.812255	0.154086
LOC_Os03g08460	0.81166	0	0	0
*LOC_Os03g08470	5.17276	4.08874	1.83368	4.78296
LOC_Os03g08490	0	0.27407	0.377955	0
LOC_Os03g08500	587.236	366.261	378.999	321.757
*LOC_Os03g09170	54.6053	0.925346	2.91679	17.4987
LOC_Os03g15660	0.876532	0.464711	0.142413	0.594351
LOC_Os03g22170	0.711634	0	0.416237	0.289523
LOC_Os03g60120	92.4455	108.994	96.5379	65.4635
LOC_Os04g18650	0	0	0	0.43578
LOC_Os04g32620	0.171914	0.0911435	0	0
LOC_Os04g32790	1.05687	0	0	0.597192
LOC_Os04g34970	1.80474	0	0.219917	1.83561
LOC_Os04g44670	0	0.0906735	0	0.69581
*LOC_Os04g46220	34.0247	8.32076	10.044	29.8544
LOC_Os04g46240	0.173261	0	0	0
*LOC_Os04g46400	10.947	0.464302	2.70347	2.0784
*LOC_Os04g46440	88.1066	12.8686	18.8988	37.5127
*LOC_Os04g48350	19.5257	1.5027	2.30255	0.960952
*LOC_Os04g52090	703.677	142.06	208.851	527.118
LOC_Os04g55520	19.0958	6.13145	8.12782	12.8571
LOC_Os04g56150	0.394787	0.837218	3.46369	0.803081
*LOC_Os04g57340	263.04	52.1618	72.7798	222.508
LOC_Os05g25260	69.3724	50.6179	59.0883	47.4849
LOC_Os05g27930	53.2271	29.4167	23.8999	30.4319
*LOC_Os05g29810	50.6602	1.59398	0.879268	18.9594
LOC_Os05g34730	1.11657	0	0	1.13567
LOC_Os05g39590	0.993622	0	0.242156	1.01062
LOC_Os05g41760	112.953	26.06	51.0352	86.4637
LOC_Os05g41780	865.003	294.219	396.659	601.756
LOC_Os05g49700	1.77411	0.144704	0	0.555216
*LOC_Os06g03670	52.671	3.58808	7.7449	79.1608
*LOC_Os06g07030	13.1131	14.7088	21.1293	83.4417
LOC_Os06g08340	0	0	0.301003	0
LOC_Os06g09390	110.111	114.412	106.802	174.64
LOC_Os06g09810	5.04872	0.563512	1.29518	0.810803
LOC_Os06g10780	1.87601	0	0	0.440332
*LOC_Os06g11860	51.1662	17.8868	24.5498	20.0848
LOC_Os06g40150	1.72848	3.01099	1.9257	1.25575
LOC_Os06g44750	0	0	0.0827644	0.0863528
LOC_Os06g47590	18.55	22.0848	16.9729	25.4874
*LOC_Os07g03250	5.09118	0	0	0
LOC_Os07g10410	1.03502	0.877982	0.605389	1.05273
LOC_Os07g12510	50.1543	31.5306	26.9843	26.8999
LOC_Os07g22730	0.518698	0.183332	0	0.351714
LOC_Os07g22770	0	0	0.097726	0
LOC_Os07g38750	0.524717	0.18546	0.170505	0.177898
LOC_Os07g42510	0.425975	0.338759	0	0.649892
LOC_Os07g47330	0.110614	0	0	0
*LOC_Os07g47790	51.4013	8.26334	8.40522	43.005
*LOC_Os08g31580	235.206	44.0055	74.2819	161.628
LOC_Os08g34360	0.707082	0.281155	0.172323	0.269691
*LOC_Os08g36920	37.6842	3.76077	9.07598	55.4641
LOC_Os08g42550	21.5192	39.3351	31.819	16.9872
LOC_Os08g43200	0.19015	0	0	0.193403
LOC_Os08g44960	0	0	0	0.410333
LOC_Os08g45110	0.281273	0	0	0.143042
*LOC_Os09g11460	2.53613	12.8895	3.2396	0.80054
LOC_Os09g13940	10.6713	6.71112	5.81125	10.1802
LOC_Os09g20350	631.899	630.825	475.041	608.274
LOC_Os09g26420	195.81	325.658	280.28	332.485
*LOC_Os09g28440	40.8497	7.8318	18.368	82.9437
LOC_Os09g35010	124.105	46.371	67.6513	88.617
LOC_Os09g35020	178.113	41.9689	61.8747	112.069
LOC_Os09g35030	22.5469	4.75178	9.01027	12.1073
LOC_Os09g39850	0.254701	0	0.496586	0
LOC_Os10g22600	0	0	0	0.25437
LOC_Os10g38000	0.284898	0	0	0
LOC_Os10g41130	6.56851	7.71783	8.30692	7.04201
*LOC_Os10g41330	34.76	2.3779	3.68914	6.84282
LOC_Os11g06770	0	0	0	0.141661
LOC_Os12g39330	0.115066	0.244019	0	0
LOC_Os12g41060	1.31657	0.985423	0.905963	0.315081
FAR1 family	53
Gene ID	RPKM of OVR1	RPKM of OVR2	RPKM of OVR3	RPKM of OVR4
LOC_Os01g16660	0.2936	0.0778291	0.500873	0.522589
LOC_Os02g10840	7.59567	11.2756	10.2018	11.0447
LOC_Os02g18370	26.1472	37.5272	36.71	24.5665
LOC_Os02g25470	0	0	0.195926	0
LOC_Os02g29640	0.339081	0.539312	0.413187	0.0862203
LOC_Os02g31850	0.0731087	0	0	0
LOC_Os02g33750	13.0356	15.0592	14.0427	11.0918
LOC_Os02g34590	11.8303	14.3831	17.8727	16.0016
LOC_Os02g39220	0.322589	0.76012	0.594004	0.40102
LOC_Os02g39520	20.0208	19.4385	21.3042	20.0688
LOC_Os02g39540	19.5401	20.1242	22.1818	20.0301
*LOC_Os03g06860	1.56761	2.11553	0.972473	4.92823
LOC_Os03g08370	9.8665	11.4798	10.7101	13.9952
LOC_Os03g15010	67.0406	59.7464	74.107	63.3132
*LOC_Os03g15040	1.20187	2.09001	1.68716	0.440076
LOC_Os03g45300	15.7764	18.4937	17.9685	9.31328
LOC_Os03g50900	14.6679	22.2475	23.6863	15.6323
LOC_Os03g56630	23.9523	24.548	36.9155	26.4637
LOC_Os03g62660	31.4459	49.9319	50.9553	41.297
LOC_Os04g10860	0.840611	0.557084	0.512164	0.213748
LOC_Os04g25100	0.43891	0.361974	0.427868	0.198408
LOC_Os04g36590	3.38006	3.45127	3.72215	4.96582
LOC_Os04g40060	59.9084	68.4593	70.4365	46.3689
LOC_Os04g52560	11.5444	14.4103	13.7232	10.6024
LOC_Os05g03800	0.061072	0.0647572	0.0595355	0
LOC_Os05g25320	10.1559	13.7356	12.527	7.1675
LOC_Os05g39790	0.466415	1.07155	1.43982	0.553459
LOC_Os06g07010	11.7914	10.953	13.7747	12.6869
LOC_Os06g13740	0.197629	0	0.0642188	0
LOC_Os06g39090	0.835318	0.984136	0.678585	0.330403
LOC_Os06g39680	5.97682	7.12149	7.08784	4.13627
LOC_Os06g49550	7.84509	15.932	15.8139	11.2251
LOC_Os07g27770	0	0	0	0.0871561
LOC_Os07g27800	0	0.162567	0	0
LOC_Os07g31400	22.3307	22.8046	22.8256	15.3035
LOC_Os07g31420	24.0965	41.1738	38.6018	23.1038
LOC_Os07g37630	22.8673	23.3367	23.129	19.5813
LOC_Os07g42400	20.4328	25.8506	26.9317	22.51
*LOC_Os08g14880	4.39207	5.93886	5.22429	0.983603
LOC_Os08g15510	0.587981	0.62346	0.343912	0.239216
LOC_Os08g25260	0	0.10018	0.0921019	0
LOC_Os08g27740	0.397627	0.421621	0.323019	0
LOC_Os09g11870	0.348928	0.22199	0.13606	0.141959
LOC_Os09g14040	0	0.149123	0.411295	0.286085
LOC_Os10g14040	0	0.0910491	0	0
LOC_Os10g19270	0.148709	0.157682	0.289935	0.151253
LOC_Os10g42160	0.113959	0	0	0
LOC_Os11g02964	0	0.124164	0.342455	0.476404
LOC_Os11g05340	0.372818	0.395314	0.863164	0.284396
LOC_Os11g14020	4.65285	8.34228	9.2365	6.1952
LOC_Os12g06380	13.9684	10.6971	15.483	9.78731
LOC_Os12g12380	7.58836	9.50921	10.1355	6.76593
LOC_Os12g24400	0	0.0828929	0	0
G2-like family	43
Gene ID	RPKM of OVR1	RPKM of OVR2	RPKM of OVR3	RPKM of OVR4
LOC_Os01g08160	0	0.0843646	0.155124	0
LOC_Os01g13740	1.21216	0.608827	0.186578	0.324446
LOC_Os01g20700	0	0.170364	0.313254	0.163418
LOC_Os01g62660	15.7508	22.2035	16.8423	12.9155
LOC_Os01g74020	5.95348	2.14901	4.44538	6.44183
LOC_Os02g04640	1.15951	0.26346	0.0807387	0.505436
LOC_Os02g07770	0	0.164622	0	0
*LOC_Os02g22020	13.2765	6.16537	3.77882	4.04122
LOC_Os02g45080	0	0	0.212124	0.221322
LOC_Os02g46940	3.16081	0.279294	0.513547	1.20558
*LOC_Os02g47190	0.763602	0	0	2.44094
LOC_Os03g03760	0.13922	0	0.135717	0
LOC_Os03g20900	0.198695	0.737394	0.290543	0.404187
LOC_Os03g21240	53.6131	49.4685	54.9483	56.2416
*LOC_Os03g45194	2.0372	3.94459	4.66266	1.80178
LOC_Os03g55590	8.54622	8.91335	9.08237	14.4636
*LOC_Os03g55760	21.1604	4.37238	6.66443	2.09705
*LOC_Os04g47890	2.61493	0.126033	0.11587	0
LOC_Os04g56990	0	0.190759	0.116918	0.0609935
*LOC_Os05g34110	56.8964	23.0843	32.9936	20.5924
LOC_Os05g40960	0.111883	0.237268	0	0.113797
LOC_Os05g41240	19.2803	24.8112	27.3385	20.4123
LOC_Os06g24070	0.167148	0.0886168	0	0.0850035
LOC_Os06g35140	0.0791837	0	0	0
LOC_Os06g40710	49.4476	54.331	53.443	48.1068
LOC_Os06g45410	0.225133	0.238718	0.109734	0.114492
LOC_Os06g45890	0.219036	0.116127	0.106763	0
*LOC_Os06g49040	4.02328	2.72301	3.42137	1.21893
*LOC_Os07g02800	5.62399	46.473	39.0391	33.039
LOC_Os07g25710	31.7836	42.0659	45.6919	34.9758
LOC_Os07g48596	0	0	0.102889	0
*LOC_Os08g06370	13.4301	3.28628	3.92767	0.105076
*LOC_Os08g25799	75.1017	39.3216	40.0521	33.5123
LOC_Os08g25820	26.0135	34.5333	35.0434	38.8544
*LOC_Os08g33050	3.74672	1.24637	0.787783	0.224165
LOC_Os08g33750	2.27013	2.98483	1.41633	1.20066
LOC_Os09g12750	28.2819	44.2657	34.4486	29.902
LOC_Os09g12770	43.1884	41.7887	42.1017	44.031
*LOC_Os09g23200	4.14786	1.53935	1.92066	0.316411
LOC_Os10g39550	0	0.177592	0.163272	0
LOC_Os11g01480	0.193931	0	0	0
LOC_Os12g01490	0.183927	0.195026	0.0896499	0.0935369
LOC_Os12g39640	3.44542	2.73999	2.09921	3.39484
GATA family	25
Gene ID	RPKM of OVR1	RPKM of OVR2	RPKM of OVR3	RPKM of OVR4
LOC_Os01g24070	0	0	0	0.131653
LOC_Os01g47360	0.682348	0	0	0
*LOC_Os01g54210	1.42042	0.200818	0.184625	0
LOC_Os01g74540	17.9303	22.777	17.6522	22.5705
LOC_Os02g05510	44.0205	42.1288	51.6056	43.2811
LOC_Os02g12790	12.8758	24.2606	18.9632	14.9804
*LOC_Os02g43150	40.1023	11.5417	15.6373	14.7337
*LOC_Os02g56250	87.6001	25.207	21.0051	61
LOC_Os03g03850	0	0	0.198087	0
*LOC_Os03g05160	1.31335	2.61113	3.04073	6.01118
LOC_Os03g47970	13.6774	14.9782	12.459	11.6308
LOC_Os03g52450	3.4406	4.63042	4.77305	3.09568
LOC_Os03g61570	54.2467	50.8877	55.3208	74.9542
LOC_Os04g45650	117.632	88.9244	94.7164	82.0904
LOC_Os04g46020	39.8913	35.4622	42.8156	30.9425
LOC_Os05g06340	2.20103	3.11178	1.90724	0.248742
*LOC_Os05g44400	8.06346	16.3138	21.7747	32.8998
LOC_Os05g49280	3.87753	1.95786	1.97999	0.939014
LOC_Os05g50270	0.289121	0	0	0.147033
*LOC_Os06g37450	1.30266	2.8612	3.17472	4.06948
LOC_Os06g48534	26.6035	27.5105	24.6502	19.1553
*LOC_Os10g32070	4.07474	1.55099	2.34259	1.16895
LOC_Os10g40810	55.5925	49.0029	56.55	42.973
LOC_Os12g07120	1.2954	0.915707	0.280623	0.29279
LOC_Os12g42970	32.2283	47.2143	41.6309	25.0191
GRAS family	46
Gene ID	RPKM of OVR1	RPKM of OVR2	RPKM of OVR3	RPKM of OVR4
LOC_Os01g45860	55.4349	67.8955	65.6959	72.2629
LOC_Os01g62460	39.217	16.3155	17.4837	23.323
LOC_Os01g65900	70.5609	36.5393	42.8274	83.6028
LOC_Os01g67650	0	0	0	0.10547
LOC_Os01g67670	0	0	0	0.20368
LOC_Os01g71970	2.89954	0.569352	0.62813	1.96609
LOC_Os02g10360	0	0.13822	0.127075	0
LOC_Os02g44360	15.7541	28.8013	33.0692	22.8383
LOC_Os02g44370	21.9341	23.4931	28.9607	18.0169
LOC_Os02g45760	29.3451	31.0397	35.8809	42.3259
LOC_Os03g09280	23.275	21.3481	18.7516	17.869
LOC_Os03g15680	0	0	0.093541	0
*LOC_Os03g31880	1.07191	0.568294	0.261234	0
LOC_Os03g48450	18.5044	19.0894	17.3724	15.8078
LOC_Os03g49990	133.362	115.054	144.874	89.373
LOC_Os03g51330	23.371	3.45143	6.47317	12.1172
LOC_Os04g35250	0	0	0	0.111318
LOC_Os04g37440	0.361243	0	0	0
LOC_Os04g46860	50.2475	48.79	55.0531	42.5576
LOC_Os04g49110	36.2064	24.2883	27.5881	34.6463
LOC_Os04g50060	12.2355	13.1484	12.2486	13.84
LOC_Os05g40710	1.00695	0.474537	0.654408	0.227594
*LOC_Os05g49930	0	0	0.462089	1.25352
LOC_Os06g01620	2.25337	2.58846	2.65432	0.954966
*LOC_Os06g03710	32.9269	5.83786	10.9427	11.4171
LOC_Os06g40780	2.49037	1.53328	1.64458	2.94152
*LOC_Os07g36170	89.4099	14.7622	20.8028	68.7123
LOC_Os07g38030	3.35769	1.36129	1.34779	1.50667
*LOC_Os07g39470	180.91	36.2916	45.071	118.843
LOC_Os07g39820	1.21517	1.0308	0.651531	0.679779
LOC_Os07g40020	0	0	0.0638384	0
LOC_Os10g22430	17.3745	18.2054	17.2708	12.8712
*LOC_Os10g40390	4.92907	2.91313	2.44191	2.13685
*LOC_Os11g03110	10.831	4.56977	5.41744	2.59546
LOC_Os11g04400	0.200983	0.21311	0.587778	0.204421
LOC_Os11g04570	0	0.527777	0.424567	0.379693
LOC_Os11g06180	1.75275	3.22143	1.70866	0.594246
LOC_Os11g47870	0	0.213024	0.130564	0
LOC_Os11g47890	0.17299	0	0	0
LOC_Os11g47900	1.74156	2.53913	2.47587	3.98553
LOC_Os11g47910	18.4543	51.4271	33.9008	25.1839
LOC_Os11g47920	15.3528	28.5133	22.9487	14.3852
LOC_Os12g02870	16.8223	12.5075	13.3937	9.81616
LOC_Os12g04200	0.282953	0.100009	0.275834	0.0959312
LOC_Os12g04370	2.65613	3.53549	3.25041	3.10393
*LOC_Os12g38490	49.3518	34.7662	31.6863	22.5017
GRF family	11
Gene ID	RPKM of OVR1	RPKM of OVR2	RPKM of OVR3	RPKM of OVR4
*LOC_Os02g45570	15.183	5.10073	6.59451	21.4058
*LOC_Os02g47280	16.6678	1.22591	3.28725	6.95755
LOC_Os02g53690	75.9525	72.1367	73.9558	52.8141
*LOC_Os03g47140	7.30406	8.90207	12.1945	1.45165
LOC_Os03g51970	90.5504	82.3257	107.372	93.9618
*LOC_Os04g51190	35.2283	3.39582	8.66102	3.78274
LOC_Os06g02560	33.2011	52.5486	42.4266	51.7924
*LOC_Os06g10310	18.9248	22.5365	35.0525	14.6585
LOC_Os07g28430	46.9097	38.2789	38.0567	27.0049
*LOC_Os11g35030	31.3358	10.588	20.1728	8.15172
*LOC_Os12g29980	40.9398	30.737	32.693	18.9603
GeBP family	13
Gene ID	RPKM of OVR1	RPKM of OVR2	RPKM of OVR3	RPKM of OVR4
LOC_Os01g14720	44.4356	33.4472	33.4241	40.7319
*LOC_Os01g32890	9.86194	7.69912	9.40252	4.07839
LOC_Os02g18660	119.76	116.931	128.373	118.74
LOC_Os02g52950	11.3972	6.6272	5.82402	6.2635
LOC_Os02g53150	24.8063	42.5696	32.5611	31.8703
LOC_Os03g25430	14.0043	11.6419	11.5768	20.9669
LOC_Os03g50110	32.9365	30.0203	26.1701	34.0736
LOC_Os06g10710	10.0787	4.7114	6.12749	6.50338
LOC_Os07g44200	10.3065	10.9284	9.38477	12.5564
LOC_Os08g36450	50.4684	38.2389	43.5622	44.1552
LOC_Os09g01140	3.95149	2.01439	2.14827	2.00954
LOC_Os09g01470	8.04358	7.63116	8.52903	4.44941
LOC_Os09g27850	44.0854	26.8212	43.5801	33.8134
HP-PHD family	1
Gene ID	RPKM of OVR1	RPKM of OVR2	RPKM of OVR3	RPKM of OVR4
LOC_Os06g12400	39.7887	42.2934	46.1348	42.0622
HB-other family	10
Gene ID	RPKM of OVR1	RPKM of OVR2	RPKM of OVR3	RPKM of OVR4
LOC_Os01g48170	11.7308	10.0466	9.01659	9.40752
LOC_Os01g70810	33.8959	37.2675	42.4724	32.7371
LOC_Os02g05450	80.795	73.9705	85.5216	89.8429
LOC_Os03g55990	6.98224	10.6192	8.18163	10.3297
LOC_Os05g09630	22.9169	31.1701	31.3697	23.2647
LOC_Os05g25600	3.14167	3.92347	4.69603	2.62734
LOC_Os05g48820	33.781	40.8762	43.3638	31.4715
LOC_Os06g29020	26.6343	21.977	21.4323	24.6272
*LOC_Os06g39906	9.73906	30.4573	34.3708	20.3129
LOC_Os08g32990	0.221969	0.235363	0	1.12883
HD-ZIP family	39
Gene ID	RPKM of OVR1	RPKM of OVR2	RPKM of OVR3	RPKM of OVR4
*LOC_Os08g37580	43.6525	19.8502	27.5005	21.4977
*LOC_Os02g49700	29.6174	47.3128	68.5809	64.4385
LOC_Os08g32080	2.84501	5.27919	2.60009	4.06923
LOC_Os09g29460	50.035	10.7382	13.3026	25.9255
LOC_Os03g07450	8.16665	8.85403	13.1494	7.46639
LOC_Os04g46350	1.27698	0.937407	0.478788	0.299728
LOC_Os08g36220	8.75532	3.89683	5.0578	6.15661
*LOC_Os03g08960	9.9343	0.217191	0.499193	1.87501
*LOC_Os10g26500	1.65421	5.46845	5.78637	4.75062
LOC_Os09g27450	60.446	19.0516	28.4355	35.9855
LOC_Os10g41230	3.07057	0.260468	0.598662	0.99939
LOC_Os10g01470	0.228704	0.121252	0	0
*LOC_Os02g35770	7.84974	12.9333	14.8336	6.38721
LOC_Os10g23090	0.115146	0.244189	0.448997	0
*LOC_Os04g45810	3.50494	0.14294	0.525655	22.4863
LOC_Os06g04850	0.518969	0	0.126478	0.659808
LOC_Os03g12860	0.45139	0.63817	0.733389	2.4486
*LOC_Os06g04870	13.7727	1.82547	3.56633	16.0877
*LOC_Os02g43330	1.11699	0	0.483949	3.02959
*LOC_Os09g35910	3.46642	0.12252	0.563202	0.235048
LOC_Os09g21180	0	0.209804	0	0.100625
*LOC_Os01g45570	9.18777	1.67444	1.25952	1.31413
*LOC_Os07g39320	0.724697	2.61265	1.27163	4.12772
*LOC_Os03g10210	6.16492	2.31516	0.250409	2.48202
LOC_Os08g08820	99.4088	69.0209	74.5117	60.4388
*LOC_Os04g53540	120.015	30.5019	31.246	24.2227
*LOC_Os08g04190	143.711	39.6031	45.5436	49.8186
*LOC_Os02g45250	99.139	64.9654	67.6748	28.3123
*LOC_Os09g35760	126.315	23.9153	29.9182	40.4334
*LOC_Os03g43930	30.2624	7.21152	6.63002	5.30876
LOC_Os01g55549	0.202951	0	0	0.137615
*LOC_Os12g41860	12.144	2.89868	3.94616	1.55065
LOC_Os03g01890	26.16	19.08	17.4461	17.9539
LOC_Os04g48070	10.5031	10.7412	10.6547	8.94751
*LOC_Os10g33960	86.164	20.4057	21.5118	19.9913
*LOC_Os10g42490	164.838	64.3549	89.4163	47.1187
*LOC_Os06g10600	38.9584	8.31221	16.0558	4.67122
LOC_Os08g19590	39.0275	76.6055	58.4429	48.8159
LOC_Os01g57890	0.441321	0	0.0614596	0.192373
HRT-like family	1
Gene ID	RPKM of OVR1	RPKM of OVR2	RPKM of OVR3	RPKM of OVR4
LOC_Os07g39800	3.68304	3.20233	4.02122	5.24446
HSF family	23
Gene ID	RPKM of OVR1	RPKM of OVR2	RPKM of OVR3	RPKM of OVR4
LOC_Os01g39020	0.634075	0.336168	0.618122	0.752409
LOC_Os01g53220	1.7302	0.611533	0.983889	1.75979
LOC_Os01g54550	20.1214	14.5838	10.3455	13.9892
*LOC_Os02g13800	12.5833	2.47961	2.82244	5.6631
LOC_Os02g29340	14.0833	13.9939	13.8153	9.27919
*LOC_Os02g32590	63.0785	25.7311	42.9097	150.505
*LOC_Os03g06630	10.3558	14.8489	9.29223	4.9074
*LOC_Os03g12370	41.3086	14.6683	14.422	18.9557
LOC_Os03g25120	11.1152	6.31819	7.81943	7.69226
*LOC_Os03g53340	0.769423	0	0	1.34157
LOC_Os03g58160	41.5129	30.5656	32.5626	29.8909
LOC_Os03g63750	42.582	46.1723	54.9384	35.1003
*LOC_Os04g48030	15.7596	9.0136	5.86593	7.77175
*LOC_Os05g45410	3.57207	0.0880841	0.0809814	0.67594
LOC_Os06g35960	3.14546	0.119116	1.20463	2.74223
*LOC_Os07g08140	11.6329	6.16741	5.75227	13.7181
LOC_Os07g44690	21.5788	24.3919	21.4328	11.0775
LOC_Os08g36700	0.290132	0.15382	0	0
LOC_Os08g43334	0.512552	0	0	0.0868867
LOC_Os09g28200	11.405	6.71842	7.98216	8.52654
LOC_Os09g28354	1.00127	0.106169	0.292824	0.40736
*LOC_Os09g35790	31.1713	2.7775	1.95771	2.66425
LOC_Os10g28340	20.6814	14.0866	8.75048	15.9955
LBD family	21
Gene ID	RPKM of OVR1	RPKM of OVR2	RPKM of OVR3	RPKM of OVR4
LOC_Os01g03890	0.168336	0.178493	0	0.171215
LOC_Os01g07480	0.62288	0.132093	0.121442	0
LOC_Os01g14030	0.534873	0	0.130354	0
*LOC_Os01g32770	76.6545	39.3027	37.3095	91.3505
LOC_Os01g39040	0.12467	0	0.121533	0.253605
LOC_Os01g56530	1.64169	0.193417	0.177821	0
LOC_Os01g60960	2.19326	4.65121	4.91758	4.0154
LOC_Os01g66590	3.89684	1.65279	1.42455	3.46806
LOC_Os03g14270	1.40178	0.212338	0.97608	2.64784
*LOC_Os03g33090	8.29836	2.32429	3.6632	13.5364
LOC_Os03g41330	0.704378	0.448129	0.686656	0
LOC_Os03g41600	1.25614	0	0.524801	0
LOC_Os03g45750	3.67593	4.03694	2.5596	3.60528
LOC_Os05g07270	0	0	0.259037	0
*LOC_Os05g34450	3.38965	1.04831	0.688411	0.287303
*LOC_Os07g40000	6.38397	2.56131	1.85018	12.8109
LOC_Os08g31080	0	0.109202	0.401587	0
LOC_Os08g44940	0	0.423143	0	0.202945
LOC_Os09g19950	0	0.136397	0	0.261671
LOC_Os10g07510	0.321962	0.34139	1.88317	0.65494
LOC_Os11g01550	3.2231	2.46826	3.49112	1.82124
LFY family	2
Gene ID	RPKM of OVR1	RPKM of OVR2	RPKM of OVR3	RPKM of OVR4
LOC_Os01g48470	0.373447	0	0.364051	0
LOC_Os04g51000	0.111059	0	0.108264	0
LSD family	6
Gene ID	RPKM of OVR1	RPKM of OVR2	RPKM of OVR3	RPKM of OVR4
LOC_Os01g42710	23.6005	32.2818	27.8053	30.3139
*LOC_Os03g43840	30.0083	5.86469	6.19482	9.8148
LOC_Os07g28910	12.252	11.5839	12.8395	17.8616
LOC_Os08g03610	0	0	0.370307	0
*LOC_Os08g06280	8.83538	11.5545	9.85719	3.59461
LOC_Os12g41700	14.7971	17.303	18.1995	12.9404
M-type family	24
Gene ID	RPKM of OVR1	RPKM of OVR2	RPKM of OVR3	RPKM of OVR4
LOC_Os01g18440	0	0.57269	0.526511	0.183113
LOC_Os01g23750	0	0	0	0.552488
LOC_Os01g23760	0.135466	0	0	0
LOC_Os01g67890	0.342584	0	0	0
LOC_Os01g68560	0.0855135	0.362694	0.083362	0.0869763
LOC_Os01g69850	133.227	161.809	151.95	101.854
LOC_Os02g06860	0.385158	0	0	0.195873
LOC_Os02g49840	0.359416	0.127035	1.05112	0.365564
LOC_Os03g03100	0.840611	0.445668	0.409731	0
LOC_Os03g14850	5.44047	8.2598	9.76342	5.28201
LOC_Os03g37670	0	0.230125	0	0
LOC_Os03g38610	0	0	0	0.224863
LOC_Os04g25870	0.263191	0	0.769709	0.535387
LOC_Os04g31804	27.2584	24.9554	18.4063	14.0652
LOC_Os04g38770	0	0.667233	0.920145	1.28005
*LOC_Os05g11380	15.9771	12.8091	18.804	4.55803
LOC_Os06g11970	0	0.125943	0	0.120807
LOC_Os06g30810	0.785832	0	0.255354	0.53285
LOC_Os06g30830	2.74067	2.42171	0.667929	2.55526
LOC_Os07g04170	1.70732	4.36611	5.97212	4.59668
LOC_Os08g38590	0	0	0.294693	0
LOC_Os09g02830	0	0	0.773392	0
LOC_Os11g43740	0.113414	0.240514	0.66336	0.115354
LOC_Os12g21850	1.70062	0	0.276306	0
MIKC family	31
Gene ID	RPKM of OVR1	RPKM of OVR2	RPKM of OVR3	RPKM of OVR4
LOC_Os01g10504	276.004	243.126	240.091	181.819
*LOC_Os01g52680	28.3365	2.6774	3.28201	7.70469
*LOC_Os01g66030	18.1976	16.1613	10.2656	6.20095
LOC_Os01g66290	223.22	166.096	162.086	123.309
LOC_Os02g01355	0	0	0	0.413351
LOC_Os02g07430	194.696	138.558	180.168	197.772
LOC_Os02g36924	0.305642	0.648169	0.744879	0.31087
LOC_Os02g45770	309.094	213.312	218.71	211.009
*LOC_Os02g52340	9.31164	1.12199	1.95988	36.9151
LOC_Os03g08754	0	0.120422	0	0
*LOC_Os03g11614	2.53727	0.134519	0.247343	0
*LOC_Os03g54160	11.4836	7.62131	7.81214	5.37788
*LOC_Os03g54170	13.5487	0.136822	0.125789	0.9187
*LOC_Os04g49150	30.2144	72.9831	65.9486	75.7038
*LOC_Os04g52410	215.134	162.24	248.392	114.637
LOC_Os05g11414	151.127	96.4507	122.369	80.4906
LOC_Os05g34940	61.5868	54.1604	55.419	57.7342
LOC_Os06g06750	1.13959	0	0	0.434657
LOC_Os06g11330	0.276351	0.586053	0.269398	0
*LOC_Os06g45650	6.06303	0.279516	0.770932	1.87683
*LOC_Os06g49840	5.89986	1.82463	5.15231	0.125016
LOC_Os07g01820	0.123463	0	0	0
LOC_Os07g41370	89.5701	113.996	134.072	93.3831
LOC_Os08g02070	0.830437	0.880547	0.809543	0.844643
LOC_Os08g33488	0.477153	0.758917	0.697722	0.485315
LOC_Os08g41950	583.473	521.729	578.33	501.859
LOC_Os08g41960	17.8912	13.7426	17.3037	10.8897
LOC_Os09g32948	492.604	448.023	474.427	400.852
LOC_Os10g39130	6.97013	9.36852	7.65607	11.5826
LOC_Os12g10520	0	0	0.581435	1.21329
*LOC_Os12g10540	811.9	653.472	616.908	392.479
MYB family	96
Gene ID	RPKM of OVR1	RPKM of OVR2	RPKM of OVR3	RPKM of OVR4
LOC_Os01g03720	0.208698	0.331937	0.305171	0
LOC_Os01g04930	5.00611	6.24071	6.26507	5.5734
*LOC_Os01g09590	6.12005	1.0564	1.24871	1.73714
LOC_Os01g12860	21.0219	10.4951	15.0709	11.8935
*LOC_Os01g16810	6.40427	0.530525	1.07304	1.01779
LOC_Os01g18240	2.59659	6.21452	4.62858	3.54649
LOC_Os01g19330	1.81214	0.160124	0	1.53595
*LOC_Os01g19970	6.39208	3.25334	4.36188	14.8233
LOC_Os01g45090	1.22369	5.67671	4.92074	3.26715
*LOC_Os01g49160	7.87336	0.747622	0.458225	4.42235
*LOC_Os01g50110	1.47518	2.18988	3.01994	29.7083
LOC_Os01g50720	1.17068	0	0	0
*LOC_Os01g51260	4.12029	23.0361	21.6654	19.303
*LOC_Os01g59660	22.5116	23.7258	25.5254	60.5275
LOC_Os01g62410	32.5817	24.9092	27.5448	29.4074
LOC_Os01g63160	9.39673	6.68453	7.88482	5.68609
LOC_Os01g63460	2.90169	3.51632	2.1013	1.26485
*LOC_Os01g64360	73.1133	10.9212	17.677	84.6924
*LOC_Os01g65370	16.6962	7.52915	6.17371	14.2491
LOC_Os01g74410	0	0.111065	0.612655	0
LOC_Os01g74590	0	0.200474	0	0
*LOC_Os02g09480	52.3561	13.2866	22.6313	21.2414
LOC_Os02g17190	40.4934	43.2831	44.1701	37.6155
LOC_Os02g36890	6.51992	8.81112	6.35588	5.98131
LOC_Os02g40530	0.227606	0.12067	0	0
*LOC_Os02g41510	50.7616	3.37458	5.8947	29.6184
LOC_Os02g42850	1.84234	0.879079	0.718395	0.936928
*LOC_Os02g42870	15.6316	10.3132	9.70736	2.11986
LOC_Os02g46780	0.180033	0.190897	0.175504	0.183113
*LOC_Os03g13310	9.78032	0.723522	1.55209	2.77608
LOC_Os03g18480	0.329971	0	0	0.503424
LOC_Os03g19120	1.69352	0.816229	0.60033	0.15659
*LOC_Os03g20090	8.4886	0.500045	1.74695	5.37215
LOC_Os03g25550	0.138522	0	0	0
LOC_Os03g26130	0.179449	1.33194	0.699735	0
LOC_Os03g29614	0	0.515211	0.118417	0.247102
*LOC_Os03g38210	0.543939	9.51655	10.1632	10.0506
LOC_Os03g51110	0	0	0	0.333294
LOC_Os03g56090	0.34353	0.12142	0.111629	0.349407
LOC_Os04g28090	95.2391	108.705	121.41	79.0887
LOC_Os04g30890	24.144	31.212	27.1906	20.1838
*LOC_Os04g38740	20.0663	42.5541	32.3278	55.1057
*LOC_Os04g39470	2.78673	0.12312	0.45277	0.472401
LOC_Os04g42950	0.424068	0.112414	0.10335	0.107831
*LOC_Os04g43680	105.419	8.07534	18.1046	40.2252
LOC_Os04g45020	0.51494	0.109202	0	0
LOC_Os04g45060	1.4788	2.35205	2.52279	3.19621
LOC_Os04g46384	0	0.170364	0.156627	0
LOC_Os04g50770	0.285552	0	0	0
LOC_Os05g04820	1.28914	1.55548	1.34338	1.08513
LOC_Os05g28320	0	0	0.722893	0.905082
LOC_Os05g35500	19.148	4.11953	6.08682	11.9958
LOC_Os05g37060	0.356199	0	0	1.26802
*LOC_Os05g37730	24.9862	13.0793	13.7975	9.73118
LOC_Os05g38460	17.7105	10.3463	13.9422	14.6827
*LOC_Os05g48010	6.70075	0.417946	0.640407	1.73725
LOC_Os05g49310	0	0.234421	0	0
LOC_Os06g06740	0.775722	0.925346	1.41788	1.08486
LOC_Os06g10350	0.406731	0.143758	0.528663	0.827377
LOC_Os06g11780	0.513346	0.362881	0.66724	0.696169
LOC_Os06g14670	1.13472	0.150398	0	1.15413
LOC_Os06g40330	23.5988	30.7131	32.7973	29.3208
LOC_Os06g43090	98.4501	26.5768	47.5754	76.7246
LOC_Os06g46560	0	0.181816	0.835775	0.697609
LOC_Os07g04700	9.37226	11.1198	11.7929	9.11265
LOC_Os07g31470	0	0.146148	0	0
LOC_Os07g37210	0	0	0.242701	0.126612
LOC_Os07g43420	39.9997	20.2279	29.3283	34.3553
*LOC_Os07g43580	110.133	25.9286	19.3453	35.6808
LOC_Os07g44090	0.282471	0	0	0.0957677
LOC_Os07g48870	0	0	0	0.115196
LOC_Os08g15020	0.512949	0.27195	0.375032	0
LOC_Os08g33150	0	0	0	0.126898
*LOC_Os08g33660	1.11147	4.28558	3.64451	5.34409
*LOC_Os08g33800	2.8382	0.158393	0.145621	0.151934
*LOC_Os08g33940	5.47336	5.34844	7.32344	2.29229
LOC_Os08g34960	0	0.291569	0	0
LOC_Os08g43550	0.147126	0.156003	0	0
*LOC_Os09g01960	17.5164	1.44259	3.31567	7.00534
LOC_Os09g23620	0	0	0	0.120119
*LOC_Os09g24800	34.3293	16.7444	14.8922	4.71374
LOC_Os09g36250	13.4413	16.8133	10.3392	7.04921
LOC_Os09g36730	4.97018	2.19587	2.15339	1.96591
LOC_Os10g20990	0	0	0	0.100028
LOC_Os10g33810	0.487678	0	0	0.24801
LOC_Os10g35660	0.187357	0	0.182643	0
LOC_Os11g03440	0	0	0	0.244948
*LOC_Os11g10130	9.12146	37.76	41.4146	34.4411
LOC_Os11g45740	1.0644	0.501614	0.345875	0
LOC_Os11g47460	0.276121	0.439174	0.538347	0.280844
LOC_Os12g03150	0.311089	0.329861	0.40435	0.210941
LOC_Os12g07640	1.92803	0.681457	0.375904	0.392202
LOC_Os12g13570	16.3751	4.7307	9.17642	8.97589
LOC_Os12g37690	0	1.61794	0.371868	0
LOC_Os12g37970	2.54027	0.857041	1.01306	1.64419
*LOC_Os12g38400	7.93305	2.07697	2.57782	3.4865
MYB-related family	49
Gene ID	RPKM of OVR1	RPKM of OVR2	RPKM of OVR3	RPKM of OVR4
LOC_Os01g06320	1.07903	0.635632	1.75313	2.07303
LOC_Os01g09280	2.54491	3.3212	4.10299	4.28089
LOC_Os01g09640	0.187463	0	0	0.190669
LOC_Os01g09760	18.4623	13.4753	18.5343	16.1828
LOC_Os01g11200	0	0	0.195216	0.40736
LOC_Os01g34060	0.548316	2.79073	2.24498	0.334617
LOC_Os01g40670	28.6464	20.8735	22.6294	26.3376
*LOC_Os01g41900	6.31364	0.877982	1.21078	1.57909
LOC_Os01g43230	0	0.33985	0.624892	0.217329
LOC_Os01g44370	2.35192	0	0	0
LOC_Os01g51154	36.8071	54.5635	55.1569	48.9464
LOC_Os02g34630	39.7551	41.477	40.9048	38.7823
LOC_Os02g45670	18.8463	9.15502	10.6794	11.5201
LOC_Os02g46030	3.10447	1.26608	3.02636	2.59083
*LOC_Os02g47744	24.8504	26.215	22.6956	9.35969
LOC_Os02g53670	25.0582	33.1421	34.4327	25.4191
LOC_Os03g13790	26.8165	26.7585	33.0762	22.2221
LOC_Os03g31230	46.9061	30.225	25.8309	41.311
LOC_Os03g53960	57.7262	69.1652	68.596	64.7637
LOC_Os03g62379	42.9038	61.0137	64.2127	38.5039
LOC_Os04g47750	1.74537	2.59097	1.70146	2.48532
*LOC_Os04g49450	78.6588	47.9727	79.9296	20.8286
LOC_Os04g58020	36.1752	35.6956	35.7183	50.7927
LOC_Os05g03550	88.473	78.4655	81.2417	64.6257
LOC_Os05g07010	2.9561	0.142476	0.916914	2.32334
LOC_Os05g10690	0	0	0.0480496	0
LOC_Os05g49240	0	0	0.247912	0.258661
LOC_Os05g51160	0.123096	0	0	0
*LOC_Os06g01670	10.9836	11.1985	13.4871	4.40416
LOC_Os06g07640	0	0.182004	0	0
LOC_Os06g08290	8.80662	8.53475	10.062	13.5804
LOC_Os06g14010	0.325119	0	0.316939	0.33068
LOC_Os06g19980	39.2906	44.6218	46.7989	34.2835
LOC_Os06g45840	22.5725	24.0331	27.619	22.9587
*LOC_Os06g51260	4.86524	3.16186	1.52995	0.39907
LOC_Os07g25150	2.13582	2.11372	1.80447	1.231
LOC_Os07g30130	10.4448	7.06032	6.93647	5.77649
LOC_Os07g49530	7.96872	14.8409	10.756	11.3263
LOC_Os08g04840	32.9212	30.225	34.7347	32.3614
LOC_Os08g05510	28.7919	56.152	58.5158	47.718
*LOC_Os08g06110	70.3913	26.0643	14.6499	7.10272
LOC_Os08g06240	9.62771	11.6832	11.3669	15.3414
LOC_Os08g39980	13.2909	10.7769	11.9403	11.9279
LOC_Os09g31454	23.6564	13.0375	14.2994	15.7238
LOC_Os10g30690	0.127449	0.135139	0.124242	0
LOC_Os10g30719	11.8343	6.20526	9.63494	9.25905
LOC_Os10g41200	99.8825	76.6069	82.1986	100.92
*LOC_Os10g41260	24.6253	15.5424	14.975	6.44055
LOC_Os12g41920	20.7487	30.7251	29.381	26.5614
NAC family	91
Gene ID	RPKM of OVR1	RPKM of OVR2	RPKM of OVR3	RPKM of OVR4
LOC_Os01g09550	0.464212	1.41514	0.735365	0.914796
*LOC_Os01g15640	106.764	37.7938	39.5834	82.9356
LOC_Os01g47670	0.151425	0	0	0
LOC_Os01g48446	52.7979	15.8621	25.7348	43.4723
*LOC_Os01g60020	4.37623	0.773383	1.54055	14.4661
LOC_Os01g64310	0.586594	0	0.0953059	0.49719
*LOC_Os01g66120	93.6231	95.4286	135.595	248.482
LOC_Os01g66490	0.0811207	0.172031	0	0.0825083
*LOC_Os01g70110	16.596	12.0487	7.72485	16.4237
LOC_Os01g71790	4.00593	1.66212	1.01873	2.4801
LOC_Os02g06950	0.109663	0	0	0
LOC_Os02g18460	0.109663	0	0.106904	0
LOC_Os02g18470	0.197747	0	0	0
LOC_Os02g34970	3.54992	2.82309	2.59545	2.85842
LOC_Os02g38130	17.1774	8.02166	9.54389	13.6692
LOC_Os02g56600	0.661259	0.35058	0.402888	0.252214
LOC_Os02g57650	50.7413	38.5771	36.9101	59.9925
LOC_Os03g02800	3.29603	5.27804	3.40983	4.58391
LOC_Os03g03540	0	0.125673	0	0.120548
*LOC_Os03g04070	31.7591	3.24583	5.09784	29.7078
LOC_Os03g12120	15.4178	20.0663	28.3777	20.7766
*LOC_Os03g21030	22.6105	6.33483	4.65921	64.6916
*LOC_Os03g21060	0.449108	0.190483	0.262685	2.00988
LOC_Os03g39050	0.124763	0	0	0
LOC_Os03g39100	0.11032	0	0	0
LOC_Os03g42630	0.123096	0.130524	0	0
LOC_Os03g56580	0.415826	0	0	0
LOC_Os03g59730	0.222415	0	0	0
*LOC_Os03g60080	298.183	79.577	105.145	306.224
LOC_Os04g35660	0.923222	0.391572	0	0
LOC_Os04g38720	0.962771	0.226859	0.208566	1.74087
LOC_Os04g39960	3.51542	0.828343	2.47504	1.58914
*LOC_Os04g40140	10.1724	1.79771	3.05759	4.39724
*LOC_Os04g42940	4.43204	0.55288	1.14367	0.662921
LOC_Os05g10620	0.766628	0	0	0.445567
LOC_Os05g34310	0.112034	0.118794	0	0
LOC_Os05g34600	0.0971926	0	0	0
*LOC_Os05g34830	2.91627	2.0983	2.03064	42.2677
LOC_Os05g35170	127.966	63.3121	55.0067	87.5679
LOC_Os05g37080	0	0.28108	0	0.808859
LOC_Os05g43960	0.111657	0	0	0
LOC_Os05g48850	0.107669	0	0	0
LOC_Os06g01230	0.0718417	0.22853	0.0700342	0.0730706
LOC_Os06g01480	0.493484	0.44851	0.34362	0.573629
LOC_Os06g04090	0.3817	0	0	0
LOC_Os06g23650	1.03447	0	0	0
LOC_Os06g36480	0	0.0861842	0	0.0826701
*LOC_Os06g46270	0.225593	3.70768	2.85892	4.13013
LOC_Os06g51070	0	0	0.154383	0
LOC_Os07g09740	0	0.0881282	0	0.253605
LOC_Os07g09830	0.0781757	0	0.0762088	0.238539
LOC_Os07g09860	0.0813994	0.0863112	0.317406	0.331167
*LOC_Os07g12340	11.7444	2.00856	4.55494	36.9919
LOC_Os07g17180	0.0774454	0	0	0
LOC_Os07g27330	0.0610496	0	0.0595136	0
LOC_Os07g31410	6.77842	1.10576	1.27075	2.12135
LOC_Os07g48450	0.307626	0.407736	0	0.234667
*LOC_Os07g48550	3.48342	0.422127	0	0
LOC_Os08g01330	0	0	0.0896997	0
LOC_Os08g02160	0.127449	0	0	0
LOC_Os08g02300	0.167064	0	0	0
LOC_Os08g06140	187.776	109.586	107.448	125.683
LOC_Os08g10080	0.125996	0.534395	0	0.128151
LOC_Os08g33670	0.335876	1.42457	0.982275	1.02486
LOC_Os08g40030	1.68336	0.127495	0.351644	0.36689
LOC_Os08g42400	1.10572	1.63123	1.3591	1.46692
LOC_Os08g44820	29.388	34.843	32.1806	35.9814
*LOC_Os09g32040	32.3533	12.4687	12.4338	15.1244
LOC_Os09g32260	0.097022	0	0	0
LOC_Os09g33490	0.133396	0.424334	0.130039	0.407032
LOC_Os09g38000	0.3012	0.159687	0.587244	0.306352
LOC_Os09g38010	0.356966	0	0	0
*LOC_Os10g21560	7.77605	1.58243	1.45483	3.35536
LOC_Os10g27360	1.54512	0	0.0941403	0.589331
*LOC_Os10g33760	1.5363	0	0	0
LOC_Os10g38834	0.110836	0.235048	0	0.225464
LOC_Os10g42130	0.084857	0	0	0.0863086
*LOC_Os11g03300	2.17302	1.10198	0	0.384381
LOC_Os11g03310	0.0310681	0	0	0
LOC_Os11g04470	0.461868	0	0.150082	0
LOC_Os11g04960	2.56786	2.59315	3.45688	1.61682
LOC_Os11g05614	0.398903	0	0	0.202863
*LOC_Os11g08210	19.3363	3.07986	8.81813	64.15
*LOC_Os12g03040	1.70499	0.451969	0	0.086708
LOC_Os12g03050	0	0	0	0
LOC_Os12g04230	0.149379	0	0.291241	0.151934
LOC_Os12g05990	0.387106	0.136822	0	0
LOC_Os12g07790	0.289879	0	0.0941951	0.0982791
LOC_Os12g22630	0	0	0.228788	0.119354
*LOC_Os12g29330	10.1413	5.1078	3.58374	4.25486
LOC_Os12g41680	1.19055	3.21334	2.42669	2.97224
NF-X1 family	2
Gene ID	RPKM of OVR1	RPKM of OVR2	RPKM of OVR3	RPKM of OVR4
LOC_Os01g06550	31.2084	38.7067	37.5403	45.8615
LOC_Os06g14190	36.0134	23.4652	25.7514	28.6212
NF-YA family	10
Gene ID	RPKM of OVR1	RPKM of OVR2	RPKM of OVR3	RPKM of OVR4
LOC_Os02g53620	0.572254	0.455088	0.557856	0.436532
*LOC_Os03g07880	17.085	3.77958	8.02802	2.37531
*LOC_Os03g29760	8.03071	2.90522	2.48675	1.05705
LOC_Os03g44540	0.8336	0.401773	0.221625	0.0770782
*LOC_Os03g48970	8.46046	2.91365	2.7492	7.28131
LOC_Os07g06470	0.313442	0	0	0.212536
*LOC_Os07g41720	10.9198	6.52002	8.06127	3.45058
*LOC_Os08g09690	17.262	14.6093	9.57174	6.76521
LOC_Os12g41880	6.20497	7.31043	6.80496	4.90864
*LOC_Os12g42400	3.97718	1.20491	1.75393	0.192629
NF-YB family	8
Gene ID	RPKM of OVR1	RPKM of OVR2	RPKM of OVR3	RPKM of OVR4
LOC_Os01g61810	20.187	32.0259	28.8426	35.8923
LOC_Os03g29970	1.71191	0.259315	0.953621	0.994968
LOC_Os05g38820	22.784	19.9848	17.2105	15.1661
LOC_Os05g49780	26.1437	20.6514	19.1572	23.557
LOC_Os06g17480	0	0.166967	0	0
LOC_Os07g41580	0.668591	0.531701	0.325885	0.170007
LOC_Os08g29500	96.3915	73.7219	87.681	135.53
LOC_Os09g39490	19.0246	22.5785	22.4593	24.6757
NF-YC family	12
Gene ID	RPKM of OVR1	RPKM of OVR2	RPKM of OVR3	RPKM of OVR4
LOC_Os01g01290	0	0	0.103881	0
LOC_Os01g08790	2.77507	4.41379	4.95963	2.82254
LOC_Os01g39850	0.0961221	0	0	0
LOC_Os02g07450	98.4116	115.39	107.723	68.4381
LOC_Os03g14669	0	0.0694375	0	0
LOC_Os03g63530	12.2706	13.2334	17.176	17.6007
LOC_Os05g41450	13.7943	21.8411	21.7154	13.8406
*LOC_Os06g45640	27.1745	7.81404	8.97994	7.72965
LOC_Os08g10560	1.76948	1.32441	2.2323	4.34057
LOC_Os08g38780	44.5563	31.5567	28.5147	38.3996
*LOC_Os09g30310	84.8593	39.0702	33.1985	34.354
LOC_Os11g34200	58.719	62.1197	63.2671	41.2734
Nin-like family	11
Gene ID	RPKM of OVR1	RPKM of OVR2	RPKM of OVR3	RPKM of OVR4
LOC_Os01g13540	46.3875	15.2792	19.1465	27.8067
LOC_Os01g14420	5.24868	4.80648	4.53519	5.33847
LOC_Os01g37100	0	0.132591	0	0
LOC_Os02g04340	1.77214	3.10455	3.22977	4.15348
LOC_Os02g51090	0	0	0.231243	0
LOC_Os03g03900	8.05994	11.3341	11.0924	8.50468
LOC_Os04g41850	11.1231	12.3016	11.8538	8.39383
*LOC_Os04g47640	10.5664	6.0329	3.01092	2.81078
LOC_Os06g12360	1.49865	1.9069	1.87001	1.2804
*LOC_Os09g37710	5.28443	1.17964	1.26527	0.801509
LOC_Os11g16290	22.9956	33.3665	26.332	22.5497
RAV family	2
Gene ID	RPKM of OVR1	RPKM of OVR2	RPKM of OVR3	RPKM of OVR4
LOC_Os05g47650	0	0.108999	0	0.104555
LOC_Os01g49830	59.631	42.9055	46.3661	38.5774
S1Fa-like family	2
Gene ID	RPKM of OVR1	RPKM of OVR2	RPKM of OVR3	RPKM of OVR4
LOC_Os04g33420	101.209	108.077	78.3703	59.866
LOC_Os04g33440	31.925	89.9178	68.2734	49.3155
SBP family	17
Gene ID	RPKM of OVR1	RPKM of OVR2	RPKM of OVR3	RPKM of OVR4
*LOC_Os01g18850	26.2943	10.7234	9.09695	11.7356
*LOC_Os01g69830	3.51187	0.354646	0.489074	0.0850464
*LOC_Os02g04680	3.68907	5.79766	7.25673	1.54107
LOC_Os02g07780	0.399957	0.181753	0.222796	0
LOC_Os03g61760	42.4452	30.1834	31.0432	34.0215
LOC_Os04g56170	0	0.0808349	0	0
LOC_Os05g33810	28.8603	19.92	26.4886	18.7201
LOC_Os06g44860	0.272715	0.289171	0.177236	0
LOC_Os06g45310	1.67938	0.474857	0.763992	0.91099
*LOC_Os06g49010	10.7694	3.04063	4.84544	0.972216
*LOC_Os07g32170	8.37631	0.214018	0.688662	0.71852
*LOC_Os08g39890	7.15034	6.65969	6.78205	2.75182
LOC_Os08g40260	141.11	104.301	112.736	111.889
*LOC_Os08g41940	1.65034	0.205873	0.567818	0
LOC_Os09g31438	0	0	0	0.114182
*LOC_Os09g32944	2.33701	1.61072	1.02519	0.237698
LOC_Os11g30370	2.62596	0.662956	1.46279	1.90777
SRS family	5
Gene ID	RPKM of OVR1	RPKM of OVR2	RPKM of OVR3	RPKM of OVR4
*LOC_Os01g72490	9.18066	0.0846489	0.0778232	0.730777
*LOC_Os05g32070	5.53602	0.143172	0.526511	1.09868
LOC_Os06g49830	0.614113	0.162792	0	0
LOC_Os08g43410	0.215338	0	0	0
*LOC_Os09g36160	3.9436	0.0950356	0	0
STAT family	1
Gene ID	RPKM of OVR1	RPKM of OVR2	RPKM of OVR3	RPKM of OVR4
LOC_Os10g41770	17.7057	29.0712	31.3503	20.3056
TALE family	24
Gene ID	RPKM of OVR1	RPKM of OVR2	RPKM of OVR3	RPKM of OVR4
*LOC_Os12g43950	9.57644	12.0909	13.2814	5.02075
LOC_Os03g47740	13.0363	12.4112	12.2216	7.67347
*LOC_Os03g52239	0.0927612	0.442613	0.406923	1.74544
LOC_Os11g06020	0.25727	0.545588	0.564294	0.130836
*LOC_Os03g06930	0.119245	1.95983	2.44115	1.51606
LOC_Os06g01934	0.391617	0.747446	0.610822	0.398316
*LOC_Os01g62920	38.4722	8.97705	13.3061	15.9919
*LOC_Os10g39030	15.7278	0.202553	0.55866	0.194294
LOC_Os05g38120	21.7179	27.2342	23.0732	15.4097
*LOC_Os03g03260	30.977	5.58794	6.32772	5.03326
*LOC_Os03g47730	18.3329	7.45165	9.82939	3.83289
LOC_Os02g13310	1.35593	0.205392	0.0629435	0.328363
*LOC_Os06g36680	6.05633	3.52415	3.38398	2.77948
*LOC_Os03g51690	1.33718	0	0.310366	0
LOC_Os03g56110	0	0.19069	0.26297	0.182914
LOC_Os07g03770	0.509246	0.107995	0	0.103592
LOC_Os01g19694	0.716908	0	0	0
*LOC_Os05g03884	2.63461	0.270347	0.0828492	0
LOC_Os03g51710	0	0	0.0728103	0.0759671
LOC_Os06g43860	19.6237	23.33	17.4875	13.2055
LOC_Os02g08544	55.1299	41.9459	58.7684	49.4384
LOC_Os08g19650	33.7525	35.2675	38.2753	28.2246
LOC_Os03g56140	0	0.130234	0	0
LOC_Os03g03164	0.197394	0	0	0
TCP family	17
Gene ID	RPKM of OVR1	RPKM of OVR2	RPKM of OVR3	RPKM of OVR4
*LOC_Os01g11550	80.8603	13.3657	21.1117	20.3222
*LOC_Os01g55750	1.62206	0.191104	0.175694	0
*LOC_Os01g69980	10.7796	7.68934	7.6425	3.38889
*LOC_Os02g42380	1.50055	3.81862	7.02142	8.39419
*LOC_Os02g51280	12.7866	51.6674	57.0014	40.9842
LOC_Os03g57190	14.6435	18.4621	21.1514	24.3389
LOC_Os04g11830	11.3372	7.85291	9.82014	9.96031
LOC_Os04g44440	0.309637	0.16416	0	0
LOC_Os05g43760	0.804418	1.0662	0.294067	0.715906
*LOC_Os06g12230	3.65634	1.35243	1.49205	0.864856
*LOC_Os07g05720	53.7764	29.6778	39.4708	26.4685
LOC_Os08g33530	0	0	0	0.212938
LOC_Os08g43160	115.788	83.1064	80.2006	79.3734
LOC_Os09g34950	3.61716	2.14784	3.10301	2.20742
LOC_Os11g07460	43.0901	49.3454	45.2544	36.4642
*LOC_Os12g07480	34.2973	26.9957	27.2691	13.6897
*LOC_Os12g42190	21.3836	15.9833	19.8204	8.91369
Trihelix family	30
Gene ID	RPKM of OVR1	RPKM of OVR2	RPKM of OVR3	RPKM of OVR4
LOC_Os01g21590	23.7016	28.1263	22.6137	33.8525
*LOC_Os01g48320	37.236	25.0188	30.5488	73.7772
LOC_Os01g52090	16.9873	13.9661	19.1999	18.6551
LOC_Os01g70230	0.554551	1.76404	2.34259	2.63217
*LOC_Os02g01380	66.5265	43.7271	46.8002	32.5265
*LOC_Os02g07800	25.3533	18.8182	18.413	12.5067
LOC_Os02g31160	9.28539	7.03263	5.89084	7.34551
LOC_Os02g33610	26.6828	46.199	41.2801	28.8516
LOC_Os02g33770	24.5277	25.3927	22.6989	20.2275
LOC_Os02g35690	68.0297	41.593	46.2749	47.5103
LOC_Os02g43300	6.33982	1.47744	3.25994	3.68472
LOC_Os03g02240	0.700679	2.22888	1.8052	0.712665
LOC_Os03g18330	0	0	0.250603	0.522936
LOC_Os03g18340	2.15899	3.20498	2.10467	7.02696
LOC_Os03g46350	0.638962	0	0	0
LOC_Os04g32590	10.0491	4.79498	4.89815	6.13262
LOC_Os04g36790	11.813	14.1597	16.4393	13.4082
LOC_Os04g40930	15.1457	14.6591	14.6788	9.76236
LOC_Os04g45750	33.992	43.3194	53.2055	60.5441
*LOC_Os04g45940	75.748	34.4675	38.52	155.907
*LOC_Os04g51320	12.3675	2.59225	4.34588	4.24177
LOC_Os04g57530	4.12962	1.59229	2.9278	4.07298
*LOC_Os05g03740	6.12695	0.947429	0.622166	4.93348
*LOC_Os05g48690	119.319	31.3711	42.7075	139.134
LOC_Os08g37810	21.7193	24.949	31.5632	24.4431
LOC_Os09g38570	26.4997	10.0404	12.8169	24.1815
*LOC_Os10g37240	23.0813	79.1463	75.5031	46.448
LOC_Os10g41460	97.203	87.3422	91.949	121.005
LOC_Os11g06410	15.8355	18.7521	17.6344	9.7579
LOC_Os12g06640	24.6533	25.6871	30.2916	22.8984
VOZ family	2
Gene ID	RPKM of OVR1	RPKM of OVR2	RPKM of OVR3	RPKM of OVR4
LOC_Os01g54930	35.9811	32.9812	32.351	23.5307
LOC_Os05g43950	42.1727	58.0236	56.7541	47.0091
WOX family	8
Gene ID	RPKM of OVR1	RPKM of OVR2	RPKM of OVR3	RPKM of OVR4
LOC_Os04g55590	0.466415	0	0	0
LOC_Os01g62310	0.132331	0	0	0.134595
*LOC_Os04g56780	8.95758	0	0	0.193847
LOC_Os01g63510	0.13922	0	0	0
*LOC_Os01g47710	2.30393	0.0763421	0.140372	0.292917
LOC_Os05g48990	0	0	0.0882308	0
LOC_Os03g20910	0	0	0	0.0866634
LOC_Os01g60270	10.4318	6.18557	6.69035	12.7044
WRKY family	76
Gene ID	RPKM of OVR1	RPKM of OVR2	RPKM of OVR3	RPKM of OVR4
LOC_Os01g08710	0.341174	0.602935	0.66518	0.23134
LOC_Os01g09100	0	0	0.336047	0
*LOC_Os01g14440	16.9419	0.249502	0.229383	12.3653
LOC_Os01g40260	6.36567	0.160709	0.591001	2.31234
LOC_Os01g43550	2.37195	0.119766	0.550541	1.49347
LOC_Os01g43650	0.213124	0	0	0
LOC_Os01g46800	0.200983	0	0	0.408841
*LOC_Os01g47560	13.3743	3.78705	3.25944	19.3998
LOC_Os01g51690	0.694931	0	0	0.141364
LOC_Os01g53040	0.87499	1.2989	1.79125	2.58088
*LOC_Os01g54600	51.4386	16.5557	21.2904	49.006
LOC_Os01g60490	0.207783	0.220321	0	0
*LOC_Os01g60600	5.35799	0.811614	0.83944	4.08723
LOC_Os01g60640	17.3049	4.94013	6.81268	12.9468
*LOC_Os01g61080	56.2421	1.95261	3.8895	19.042
LOC_Os01g62510	0	0	0	0.551134
LOC_Os01g74140	0	0	0	0.238539
*LOC_Os02g08440	151.207	5.7514	10.6566	85.4693
*LOC_Os02g16540	5.25456	0.851221	0.782582	2.89491
*LOC_Os02g26430	2.8588	0	0.154826	2.74617
LOC_Os02g43560	0	0.201277	0.0925237	0.0482676
LOC_Os03g20550	2.57423	1.12394	1.18092	1.84819
LOC_Os03g21710	0	0	0	0.334175
LOC_Os03g33012	16.2711	12.6887	13.1762	9.45684
*LOC_Os03g53050	10.9634	2.16278	3.14827	0.691531
*LOC_Os03g55080	7.27695	1.79123	1.26676	6.21192
LOC_Os03g55164	1.56149	2.89749	2.61628	1.88599
LOC_Os03g58420	0.110246	0	0.214945	0
LOC_Os03g63810	0.2042	0	0	0
*LOC_Os04g21950	55.4923	7.06493	10.578	37.9504
*LOC_Os04g39570	0.526049	1.67337	1.12819	4.28038
LOC_Os04g46060	0.139454	0	0	0
*LOC_Os04g51560	47.0786	1.90309	3.90302	37.2119
*LOC_Os05g03900	1.23279	5.88231	6.36941	0.877717
LOC_Os05g04640	0.106906	0	0	0
LOC_Os05g09020	1.8403	0.195134	0	0.935888
*LOC_Os05g25770	68.9069	30.8368	18.0892	41.2788
*LOC_Os05g27730	208.082	30.0793	51.5686	147.597
*LOC_Os05g39720	4.88751	0.154699	0.0711126	1.03874
*LOC_Os05g46020	14.387	0.635632	1.05188	5.73132
*LOC_Os05g49100	0.812797	0	0	1.55006
LOC_Os05g49210	0.706328	0.0936187	0.0860697	0.179603
LOC_Os05g49620	1.58367	0	0.308766	1.28861
LOC_Os05g50610	1.30486	0.0988285	0.181719	0.473994
LOC_Os05g50700	3.30629	0	0	1.00886
LOC_Os06g05380	0.209357	0.110995	0.102045	0
*LOC_Os06g06360	1.36822	0	0	1.73953
LOC_Os06g30860	1.5928	0	0	0
LOC_Os06g44010	1.97765	0.110368	0.202936	1.27041
LOC_Os07g27670	0.838486	0	0.408695	0.852829
LOC_Os07g39480	58.5579	47.5376	51.6384	39.7766
LOC_Os07g40570	3.90832	2.5901	4.28624	5.16773
LOC_Os07g48260	2.1923	3.02196	2.42209	2.75008
*LOC_Os08g09800	0.833541	0.679876	0.437537	0
LOC_Os08g09840	0.0678162	0	0	0
*LOC_Os08g09900	0.0959552	0.101745	0.0467705	2.8303
*LOC_Os08g13840	21.7409	4.1495	6.07559	8.55029
LOC_Os08g17400	19.931	17.2787	21.9611	21.0644
LOC_Os08g29660	2.62497	0.773157	0.781894	2.52155
LOC_Os08g38990	0.187075	0.793452	0.182368	0.2537
LOC_Os09g09630	77.7809	129.63	93.1297	61.6139
*LOC_Os09g16510	10.2814	0.198214	0.273346	1.33092
*LOC_Os09g25060	2.29323	0	0.194394	8.72137
LOC_Os09g25070	0	0	0	0.461099
*LOC_Os09g30400	2.57343	0.248065	0.513139	0.23795
LOC_Os10g42850	0.310507	0	0	0
*LOC_Os11g02480	7.56492	1.96442	2.10702	6.59513
LOC_Os11g02520	0.173442	0.919539	1.35263	0.529227
LOC_Os11g02540	0.439427	0	0	0.148981
LOC_Os11g29870	0.247663	0	0	0
LOC_Os12g01180	5.07687	8.61315	9.89828	8.98487
LOC_Os12g02400	0.163521	0	0	0
LOC_Os12g02420	4.5804	2.59029	2.08374	4.03759
LOC_Os12g02440	1.44587	2.02591	2.81899	1.9433
LOC_Os12g32250	4.98857	5.12166	5.71217	3.22153
LOC_Os12g40570	26.3847	21.4377	25.7829	18.8823
Whirly family	2
Gene ID	RPKM of OVR1	RPKM of OVR2	RPKM of OVR3	RPKM of OVR4
LOC_Os02g06370	79.5782	91.1478	71.4865	78.1771
LOC_Os06g05350	12.2265	13.064	12.469	7.84405
YABBY family	8
Gene ID	RPKM of OVR1	RPKM of OVR2	RPKM of OVR3	RPKM of OVR4
LOC_Os02g42950	0.16825	0	0	0
*LOC_Os03g11600	9.24775	2.40844	0.158159	0
*LOC_Os03g44710	2.48063	0.553751	0.254549	0
LOC_Os04g45330	0.123279	0	0	0.125388
*LOC_Os07g06620	9.49206	3.82208	2.69398	0.122208
*LOC_Os07g38410	10.5612	26.3164	16.9875	2.14837
LOC_Os10g36420	0.6257	0	0	0
*LOC_Os12g42610	2.71986	1.17495	1.96402	0
ZF-HD family	13
Gene ID	RPKM of OVR1	RPKM of OVR2	RPKM of OVR3	RPKM of OVR4
LOC_Os01g44430	0.0356122	0.226567	0.867906	0.289771
*LOC_Os02g47770	119.267	24.8228	25.657	17.1888
LOC_Os03g50920	1.01227	0	0	0
*LOC_Os04g35500	77.3001	14.5131	27.4481	25.0584
*LOC_Os05g50310	22.5418	10.9083	17.5502	10.3096
*LOC_Os08g34010	84.4321	33.1881	26.0468	16.7715
*LOC_Os08g37400	46.5688	5.80927	10.1319	5.49045
*LOC_Os09g24820	41.7328	25.3214	26.8959	19.3368
*LOC_Os09g29130	34.8934	1.98715	4.34981	2.45074
LOC_Os11g03420	0	0	0	0.226676
*LOC_Os11g13930	24.446	6.866	7.87271	1.33201
LOC_Os12g03110	0	0	0	0.227287
*LOC_Os12g10630	61.664	8.73619	17.5694	2.61874
bHLH family	114
Gene ID	RPKM of OVR1	RPKM of OVR2	RPKM of OVR3	RPKM of OVR4
LOC_Os01g01600	1.07289	0.723948	0.760653	0.297612
LOC_Os01g01870	28.4352	7.0483	8.51994	15.2746
LOC_Os01g06640	0.308964	0.218405	0	0.314249
LOC_Os01g09990	0.553009	1.46595	1.34774	2.15613
LOC_Os01g11910	0.076978	0.0816229	0.225124	0.0782948
LOC_Os01g13460	91.4383	64.704	71.7645	67.6381
*LOC_Os01g18870	0.101787	0.107929	0	1.24234
LOC_Os01g33400	0.310507	0	0	0.631637
*LOC_Os01g38610	0.890718	0.0726512	0	0
LOC_Os01g39330	0.31856	0	0	0.162005
LOC_Os01g39580	0.148976	0	0	0
*LOC_Os01g50940	7.53328	2.08017	3.82487	9.57768
LOC_Os01g51140	0.14513	0	0	0
LOC_Os01g56690	6.05148	0	0.393282	1.64133
LOC_Os01g57580	0.313146	0.332041	0	0
LOC_Os01g64560	20.5235	22.268	22.7523	19.3211
LOC_Os01g67480	1.15682	0.511093	0.375904	1.47076
LOC_Os01g68700	23.7262	51.9784	50.778	43.7567
LOC_Os01g70310	13.3231	7.50501	11.8718	14.0804
LOC_Os01g72370	0.0404811	0	0	0.0411736
LOC_Os02g02480	11.0001	10.1201	9.77718	10.1188
*LOC_Os02g02820	1.92177	0	0	0
LOC_Os02g12820	0.288241	0.0764084	0	0
LOC_Os02g15760	0.132861	0	0	0
LOC_Os02g23823	27.0244	28.2665	31.0775	29.6297
LOC_Os02g34370	0	0.158108	0	0
LOC_Os02g35660	0.0800631	0	0	0
LOC_Os02g39140	0.199531	0	0.0972556	0.101472
LOC_Os02g46560	0.529408	0	0	0
LOC_Os02g47660	5.83547	3.44737	3.41319	6.6984
LOC_Os02g48060	0.593452	0.629262	0.462817	1.08649
LOC_Os02g49480	0.296443	0.314331	0.481641	0.20101
LOC_Os02g51320	4.02528	0.820802	0.45277	2.67694
LOC_Os02g52190	1.61585	0.131796	0.121169	0.505688
*LOC_Os02g55250	13.9367	13.7672	10.7991	5.3308
*LOC_Os02g56140	25.842	10.625	13.0586	5.36409
*LOC_Os03g03000	18.9498	8.53963	5.23402	3.21232
LOC_Os03g04310	0.492312	0	0	0
LOC_Os03g07540	0.600763	0	0	0
LOC_Os03g08930	1.8957	0	0.616002	1.41396
LOC_Os03g12760	0.12246	0	0	0
LOC_Os03g12940	17.5064	20.4853	21.2715	14.9442
LOC_Os03g15440	0.200375	0.212466	0.683669	0.509508
LOC_Os03g17130	0.755401	1.80221	0.828445	1.92081
*LOC_Os03g26210	35.1645	15.536	19.8775	160.823
*LOC_Os03g27390	24.2195	24.2505	16.4708	11.3041
LOC_Os03g42100	1.06631	0.753766	0.519739	0.723031
LOC_Os03g43810	0.893256	0	0	0
LOC_Os03g51580	42.4627	20.1957	26.203	40.6732
*LOC_Os03g51910	47.5151	33.5447	29.5198	13.7722
*LOC_Os03g53020	41.9039	3.5546	5.27903	33.3098
LOC_Os03g55220	5.99782	2.66698	1.60319	3.64057
*LOC_Os03g56950	4.35283	0.85472	0.628639	1.06583
LOC_Os03g58330	4.16564	6.6255	7.85683	6.81588
LOC_Os03g58830	55.8738	33.7369	31.1426	29.0725
LOC_Os03g59670	1.56198	0.637014	0.585648	0.244416
*LOC_Os04g23550	109.198	9.04196	21.244	43.005
LOC_Os04g31290	0	0.50305	0.115621	0
*LOC_Os04g35010	57.2049	21.3463	20.1348	28.1344
LOC_Os04g41229	0.0912552	0	0	0
LOC_Os04g47059	0	0.0981663	0.0902506	0.0941636
*LOC_Os04g50090	2.28389	0	0	0
LOC_Os04g51070	0	0.0890658	0.163768	0
*LOC_Os04g52770	4.81753	20.9902	21.0908	9.26534
LOC_Os04g53990	2.18172	1.24566	0.490806	0.682781
*LOC_Os05g01256	11.9139	23.4908	27.8357	6.70983
*LOC_Os05g04740	2.72686	0.279813	0.25725	2.14723
LOC_Os05g07120	0.157018	0	0	0
LOC_Os05g38140	19.9342	4.75935	6.43467	11.4132
LOC_Os05g42180	0.170587	0.542641	0	0
*LOC_Os06g06900	138.68	43.9837	47.1037	63.0573
LOC_Os06g09370	52.6324	32.6934	28.0193	32.803
LOC_Os06g16400	22.9911	18.775	21.2753	13.8212
LOC_Os06g30090	0.187357	0.198662	0	0
LOC_Os06g33450	0.0530934	0	0	0
LOC_Os06g37410	0.390602	0	0.380775	0
LOC_Os06g50900	47.1504	40.7008	48.4827	41.0121
*LOC_Os07g05010	7.09666	11.2089	13.4759	6.24062
LOC_Os07g09590	5.59154	10.4897	12.7885	10.9369
LOC_Os07g35870	27.4324	36.9562	35.2214	32.1085
LOC_Os07g36460	4.44294	3.39195	5.02414	3.79591
*LOC_Os07g43530	30.2839	17.3825	18.7867	43.0209
LOC_Os08g01700	0.842629	0.0992749	0.0912698	0
LOC_Os08g04390	48.3832	43.3993	49.5879	49.0779
LOC_Os08g08160	0.170763	0	0.0832332	0
LOC_Os08g33590	1.5611	2.48294	1.63052	0.453657
LOC_Os08g37290	0.679552	0	0.220818	0.230392
*LOC_Os08g37730	4.61459	0.111205	0	0
LOC_Os08g38080	0.14596	0.773837	0.569151	1.92994
*LOC_Os08g38210	37.8654	13.1862	17.9512	55.7022
*LOC_Os08g39630	6.74182	5.73239	5.39416	1.74663
LOC_Os08g41320	10.9195	11.7729	11.0025	8.21303
LOC_Os08g42470	0.121384	0.90096	0.35499	0.12346
LOC_Os09g24490	1.25219	0.331937	0.712065	0.106134
LOC_Os09g25040	2.53977	0.769435	0.618967	0.645804
*LOC_Os09g28210	6.94152	0.138875	0.766061	3.59674
LOC_Os09g29360	1.47438	0	0.11056	0.115354
*LOC_Os09g29830	8.90206	14.6924	8.30078	3.14934
LOC_Os09g29930	61.3585	23.1496	31.7853	32.1474
LOC_Os09g31300	0.549562	0.915707	0.688802	0.159704
LOC_Os09g32510	2.38097	1.51478	1.57832	2.61543
LOC_Os09g33580	1.13647	1.44605	1.21866	1.50268
LOC_Os09g34330	0.581792	0	0	0
LOC_Os10g23050	0.116358	0.12338	0	0
LOC_Os10g39750	0	0	0	0.341852
LOC_Os10g40740	0	0.362881	0.083405	0
*LOC_Os10g42430	82.9053	59.0293	54.6788	38.3788
*LOC_Os11g06010	16.6868	4.67932	6.18413	3.45991
LOC_Os11g25560	0.222764	0	0.0723864	0
LOC_Os11g32100	19.2293	22.6253	19.4032	11.2374
LOC_Os11g38870	8.08832	5.38126	6.64799	7.01688
LOC_Os12g31430	0	0.193417	0.355641	0
LOC_Os12g39850	0.181214	0.768594	0.706618	1.10588
LOC_Os12g41650	0.0698738	0.814991	0.953621	0.0710691
bZIP family	83
Gene ID	RPKM of OVR1	RPKM of OVR2	RPKM of OVR3	RPKM of OVR4
LOC_Os01g07880	22.4604	11.6744	10.733	15.0058
LOC_Os01g11350	4.58411	1.18554	1.85291	2.38812
LOC_Os01g17260	33.6004	27.2803	31.9638	22.3707
LOC_Os01g36220	0.661479	0	0	0.112132
*LOC_Os01g46970	6.85337	3.47076	7.87753	28.8188
LOC_Os01g55150	0.290896	0.154224	0.141788	0.147936
LOC_Os01g58760	0	0.189457	0	0.181732
LOC_Os01g59350	1.83593	1.16803	1.63633	0.800286
LOC_Os01g59760	11.1537	9.87592	10.0884	9.94105
LOC_Os01g64020	0.240916	0.0638634	0	0
*LOC_Os01g64730	9.12901	4.6295	4.15947	9.99165
LOC_Os02g03580	27.7022	50.2087	41.9209	24.1626
LOC_Os02g03960	36.5234	73.6714	53.7271	46.7933
LOC_Os02g07840	10.3335	9.06787	10.4208	19.9332
*LOC_Os02g08540	6.68151	1.15668	0.79756	4.71546
LOC_Os02g09830	0.189066	0	0	0
LOC_Os02g10860	9.9517	3.08449	4.32828	6.07316
*LOC_Os02g14910	4.23707	3.74395	8.39861	1.86747
LOC_Os02g16680	14.4461	8.67557	9.34689	13.0029
LOC_Os02g33560	77.1236	100.542	79.006	77.3179
LOC_Os02g49560	1.95071	1.37895	0.950817	2.31476
*LOC_Os02g52780	25.0693	1.78403	5.49457	40.4719
LOC_Os02g58670	9.06883	6.60206	2.9029	4.95616
*LOC_Os03g03550	37.2783	10.4309	12.492	29.3585
LOC_Os03g13614	34.4294	31.731	35.3492	29.1172
LOC_Os03g19370	0.235861	0	0	0.119948
LOC_Os03g20310	20.7666	22.2757	21.1072	14.5724
LOC_Os03g20650	1.50737	0.532775	0.734722	0.255526
LOC_Os03g21800	46.8851	33.7309	43.1291	44.8995
LOC_Os03g47200	0	0	0	0.358062
LOC_Os03g56010	0	0	0	1.24924
LOC_Os03g58250	32.6067	25.4558	29.6032	29.8845
LOC_Os03g59460	0.837427	0.710367	0.979629	1.19245
LOC_Os04g10260	0	0.137249	0	0
LOC_Os04g41820	44.6865	43.3928	41.4988	32.6529
*LOC_Os04g54474	7.43763	5.74337	7.2505	2.05567
*LOC_Os05g03860	294.394	86.6971	78.8156	75.3801
LOC_Os05g34050	39.4938	49.1132	56.3026	60.8646
LOC_Os05g36160	13.5056	13.2309	14.9546	16.051
LOC_Os05g37170	0.30906	0.245782	0.301284	0.785867
LOC_Os05g41070	25.3146	26.0752	28.0268	26.0235
LOC_Os05g41280	0.180622	1.34064	0.704309	0.551134
LOC_Os05g41540	7.16466	11.5435	13.1524	6.90866
*LOC_Os05g49420	13.4441	8.10598	11.564	32.7105
*LOC_Os06g10880	13.5187	4.09554	5.11005	6.0799
*LOC_Os06g15480	44.5164	10.329	19.1965	11.719
LOC_Os06g39960	0.249152	0	0	0.126707
LOC_Os06g41100	1.4022	2.97363	2.05039	2.13929
*LOC_Os06g41770	94.0268	25.0144	28.1444	72.0977
LOC_Os06g42690	0	0.334887	0	0
LOC_Os06g43870	45.0364	25.014	30.5892	30.6527
LOC_Os06g45140	1.06062	0.562311	0.344646	0.809074
*LOC_Os06g50310	27.5816	8.95516	12.2975	10.9822
LOC_Os06g50600	0.945945	3.43894	1.05388	0.549786
LOC_Os07g08420	1.86409	0.790628	0.726875	1.04279
*LOC_Os07g10890	56.8465	61.4502	71.4036	35.203
*LOC_Os07g44950	32.9269	15.4084	12.9377	31.4398
LOC_Os07g48180	33.0769	25.2886	29.4769	28.4447
*LOC_Os07g48660	4.6022	0.836554	1.5382	0.534963
LOC_Os07g48820	17.2981	16.6958	15.9261	16.2406
LOC_Os08g07970	0.410829	0.0871238	0	0
LOC_Os08g36790	35.8449	31.5536	39.1186	54.5724
LOC_Os08g38020	0.100127	0.530845	0.878472	0.10184
LOC_Os08g43090	40.1041	37.9649	32.5412	43.0165
LOC_Os08g43600	0.198814	0	0	0
LOC_Os09g10840	1.90132	2.35205	3.16636	1.20865
LOC_Os09g13570	1.71591	0.383041	0.176077	1.01041
*LOC_Os09g28310	25.7829	11.5954	16.3806	49.0116
*LOC_Os09g31390	2.8761	0	0.0652032	0.0680303
LOC_Os09g34060	15.167	15.4122	16.1716	13.7392
LOC_Os09g36910	0.251038	0	0	0
LOC_Os10g38820	4.07641	2.92053	1.71842	2.68939
LOC_Os11g05480	3.04308	4.8794	3.83476	5.8883
LOC_Os11g05640	0.662864	0	0	0.674203
*LOC_Os11g06170	14.5345	5.49602	6.25094	17.1201
*LOC_Os11g11100	22.0295	17.9757	19.9729	10.7882
*LOC_Os12g05680	2.57737	0.455481	0.558338	0
LOC_Os12g06010	0.69725	0.0476983	0.131556	0.297397
LOC_Os12g06520	63.008	32.2748	33.5978	59.3878
LOC_Os12g09250	9.96135	9.36386	8.05784	7.97606
LOC_Os12g13170	50.1288	56.4392	62.7626	53.2275
LOC_Os12g37410	29.938	32.8298	22.9487	20.5604
LOC_Os12g40920	6.75693	9.66021	6.43891	4.32428

## Sheet: Sheet2
				0	0	0	0	0	0	0	0		0
