# Supplementary material for: Gene Expression Profiles in Rice Developing Ovules Provided Evidence for the Role of Sporophytic Tissue in Female Gametophyte Development
Source: PLoS One. 2015 Oct 27;10(10):e0141613. doi: 10.1371/journal.pone.0141613 (PMC4624635; doi:10.1371/journal.pone.0141613)
Supplement: S4 Table — The TF gene family name, number, RPKM, expression pattern and expression pattern of TF gene family’s members were presented in the table. (XLS) [file pone.0141613.s007.xls]

## Sheet: Sheet1
S4 Table A summarize of TF family. The TF family name, number, RPKM, expression pattern and expression pattern of TF family’s members were presented in the table.
TFfamily	number of genes	RPKM of OVR1	RPKM of OVR2	RPKM of OVR3	RPKM of OVR2	Expression pattern	number of pattern 1	number of pattern 2	number of pattern 3	number of pattern 4	number of pattern 5	number of pattern 6	number of pattern 7	number of pattern 8
AP2 family	11	50.9896	41.7534	42.5202	29.6397	6	1	1	0	1	2	2	1	3
ARF family	25	1198.46	1223.46	1248.46	1273.46	1	1	7	1	1	5	7	1	2
ARR-B family	6	58.3923	49.4783	54.4102	53.8284	6	1	0	0	1	1	2	0	1
B3 family	45	503.036	493.165	525.869	350.186	6	3	5	1	8	3	11	6	8
BBR-BPC family	3	49.4411	48.0505	47.6067	43.6921	8	0	0	1	0	1	0	0	1
BES1 family	6	385.345	217.94	272.222	290.152	5	0	0	0	1	3	2	0	0
C2H2 family	76	263.555	383.495	399.54	244.42	2	2	8	4	8	12	16	9	17
C3H family	43	1701.99	1342.28	1434.92	1526.03	5	5	6	5	4	9	7	5	2
CAMTA family	6	238.601	247.024	249.974	193.478	2	0	1	0	1	0	3	0	1
CO-like family	15	188.506	162.611	197.291	168.037	6	1	1	1	3	3	3	0	3
CPP family	9	418.566	392.386	451.295	367.52	6	0	3	0	2	1	3	0	0
DBB family	9	77.7188	37.7882	42.6913	67.5601	5	0	1	1	0	4	2	1	0
DOF family	26	468.743	146.941	201.093	536.265	5	0	0	2	0	5	8	5	6
E2F/DP family	8	165.417	123.255	136.936	108.973	6	0	0	0	1	2	4	1	0
EIL family	5	68.6906	54.6518	50.8835	100.348	7	0	0	0	1	1	2	1	0
ERF family	101	6057.72	3320.02	3404.51	4947.08	5	1	3	7	8	32	13	27	10
FAR1 family	53	500.458	597.123	635.656	483.542	2	2	14	3	21	1	7	2	3
G2-like family	43	497.448	466.09	466.842	413.622	6	2	5	4	8	5	8	6	5
GATA family	25	570.361	474.049	492.663	492.335	6	3	1	1	5	1	8	4	2
GeBP family	13	384.136	339.282	360.663	360.212	6	0	0	1	1	2	5	4	0
GRAS family	46	987.275	677.663	727.597	795.357	5	1	4	3	9	10	8	5	6
GRF family	11	412.197	327.776	380.467	300.941	6	0	2	1	0	2	5	0	1
HB-other family	10	229.839	260.543	280.425	245.75	2	0	5	2	0	1	0	2	0
HD-ZIP family	39	1263.85	582.323	663.112	590.736	6	1	5	3	2	12	9	4	3
HP-PHD family	1	39.7887	42.2934	46.1348	42.0622	2	0	1	0	0	0	0	0	0
HRT-like family	1	3.68304	3.20233	4.02122	5.24446	5	0	0	0	0	1	0	0	0
HSF family	23	380.625	233.932	243.849	343.503	5	0	1	0	2	7	2	9	2
LBD family	21	114.492	60.2205	61.1866	135.087	5	0	3	4	0	3	5	3	3
LFY family	2	0.484506	0	0.472316	0	6	0	0	0	0	0	2	0	0
LSD family	6	89.4933	78.5879	75.2667	74.5254	8	0	1	1	1	2	1	0	0
MIKC family	31	3562.02	2940.21	3154.6	2516.34	6	0	2	3	3	6	9	3	5
M-type family	24	191.363	217.393	211.588	137.104	4	1	3	2	3	1	6	4	4
MYB family	96	1137.92	667.661	737.106	918.712	5	3	12	4	17	20	10	20	10
MYB-related family	49	1034.33	953.063	1010.84	863.983	6	1	8	3	7	12	9	2	7
NAC family	91	1205.44	586.776	658.329	1357.94	5	2	2	17	2	16	11	18	23
NF-X1 family	2	67.2218	62.1719	63.2917	74.4827	5	0	0	1	0	1	0	0	0
NF-YA family	10	73.6594	40.1	40.2354	26.7569	6	0	0	0	1	0	4	2	3
NF-YB family	8	186.911	169.92	176.63	235.986	5	0	0	2	1	2	0	1	2
NF-YC family	12	344.426	296.833	287.87	228.799	8	1	2	0	3	1	2	2	1
Nin-like family	11	112.936	89.4445	82.5671	81.6395	8	1	0	0	5	1	2	1	1
RAV family	2	59.631	43.0145	46.3661	38.6819	6	0	0	0	0	0	1	0	0
S1Fa-like family	2	133.134	197.995	146.644	109.182	4	0	0	0	2	0	0	0	0
SBP family	17	281.172	184.701	203.646	185.605	6	0	1	0	2	4	7	2	1
SRS family	5	19.4897	0.485649	0.604334	1.82945	5	0	0	0	0	1	0	1	3
STAT family	1	17.7057	29.0712	31.3503	20.3056	2	0	1	0	0	0	0	0	0
TALE family	24	270.015	182.623	201.328	151.286	6	0	5	1	4	2	5	2	5
TCP family	17	410.253	312.886	340.829	276.299	6	2	1	1	1	1	6	1	4
Trihelix family	30	806.406	652.37	701.586	936.703	5	2	3	2	5	10	4	2	2
VOZ family	2	78.1538	91.0048	89.105	70.5399	4	0	0	0	1	0	0	0	1
Whirly family	2	91.8048	104.212	83.9555	86.0211	3	0	0	1	1	0	0	0	0
WOX family	8	22.4313	6.26192	6.91895	13.4124	5	0	0	0	0	2	1	3	2
WRKY family	76	1041.04	386.682	399.293	721.281	5	1	6	4	4	23	8	19	11
YABBY family	8	35.4187	34.2756	22.0582	2.39597	8	0	0	0	1	0	1	1	5
ZF-HD family	13	513.894	132.379	164.39	101.301	6	0	1	0	0	0	8	2	2
bHLH family	114	1469.77	914.414	960.843	1134.22	5	0	14	8	16	20	12	18	26
bZIP family	83	1641.28	1163.51	1187.28	1330.08	5	1	7	3	10	22	13	19	8
