# Supplementary material for: Gene Expression Profiles in Rice Developing Ovules Provided Evidence for the Role of Sporophytic Tissue in Female Gametophyte Development
Source: PLoS One. 2015 Oct 27;10(10):e0141613. doi: 10.1371/journal.pone.0141613 (PMC4624635; doi:10.1371/journal.pone.0141613)
Supplement: S5 Table — OsActin1 (LOC_Os03g50885) was used as internal control to standardize the results. (XLS) [file pone.0141613.s008.xls]

## Sheet: Sheet1
S5 Table Primers used in the analysis of rice ovule development. OsActin1 (LOC_Os03g50885) was used as internal control to standardize the results.
Gene ID	Real-time qPCR primers
LOC_Os05g47890	Sense primer	5' GCAGGACCTCAAGCCAGAA 3'
	Anti-sense primer	5' CATCAGTGTAGCCAGCGAAGA 3'
LOC_Os10g35870	Sense primer	5' GAGCACTCGCTAAGATGTCC 3'
	Anti-sense primer	5' CGGCGGTTTCAGTTGTTT 3'
LOC_Os01g25610	Sense primer	5' TCCGCCTTCAGTCCGTCAA 3'
	Anti-sense primer	5' TGCGTCCATCATAGGTGTTCAG 3'
LOC_Os02g56130	Sense primer	5' GAGCAGCATCGGAGACA 3'
	Anti-sense primer	5' CAGGGCAAAGGTTAGTGA 3'
LOC_Os05g41060	Sense primer	5' TTTGGGATGTTGGTGGTCAGG 3'
	Anti-sense primer	5' TCATTCAGCATACGGTGGAGC 3'
LOC_Os08g41300	Sense primer	5' CCGCTACCTATGCCTCA 3'
	Anti-sense primer	5' TGCCTGGTCTTCTTGTCTG 3'
LOC_Os01g15270	Sense primer	5' TGGATGCTCTGCTCGTGT 3'
	Anti-sense primer	5' CGTGGTGAAACCGTGAAAGT 3'
LOC_Os10g32820	Sense primer	5' TGGGAACCGCATTATCAG 3'
	Anti-sense primer	5' CACGAGCCTTGGCATCT 3'
LOC_Os01g46610	Sense primer	5' AACCAGCACAAACAGCAT 3'
	Anti-sense primer	5' ACCCGTGAATAAGAAGAGCA 3'
LOC_Os11g04954	Sense primer	5' GCATCACAGAGGCATTTGGA 3'
	Anti-sense primer	5' TGGAAGCTGAGTGGAGACACA 3'
LOC_Os03g58600	Sense primer	5' GTGACATTGGTGAGGGACTTGAG 3'
	Anti-sense primer	5' ATTCAGCGAAAGGCCCATCT 3'
LOC_Os06g12610	Sense primer	5' AGTGGACCATCACCCTCTTCTC 3'
	Anti-sense primer	5' ACCACGATCTGCACCATGAG 3'
LOC_Os02g50960	Sense primer	5' CAAGTCCCCCCGCAAAAT 3'
	Anti-sense primer	5' CCCTGTTCCCGAAGCTGAA 3'
LOC_Os11g04190	Sense primer	5' GATGCAGGGCTTGGAATGG 3'
	Anti-sense primer	5' GAGTTCCCACAGGCAATGATC 3'
LOC_Os12g04000	Sense primer	5' GCTTCTGCACATTGCCATTG 3'
	Anti-sense primer	5' GAACATTGTACTCCTTGGCAAACA 3'
LOC_Os01g53200	Sense primer	5' TCTTCCTCGCCAATTCTGTGA 3'
	Anti-sense primer	5' CAAACTGCTGCTTTGAGGGATA 3'
LOC_Os07g08500	Sense primer	5' ATTTCCGCCCCAGATTCTTT 3'
	Anti-sense primer	5' TGTCAGTCGAAATGTCTGTCCTTT 3'
LOC_Os05g48300	Sense primer	5' GGATGCTGCTCCTAATGGC 3'
	Anti-sense primer	5' CCGTGCGTGAAGTAGAACCT 3'
LOC_Os07g13810	Sense primer	5' CGGTGAGGAAGCTGATGGTT 3'
	Anti-sense primer	5' GCATTGATTCGCCTGGATTT 3'
OsActin1 (LOC_Os03g50885)	Sense primer	5' AACTGGGATGATATGGAGA 3'
	Anti-sense primer	5' CCTCCAATCCAGACACTGTA 3'
